# Supplementary material for: 14-Meth­oxy-4,6-dimethyl-9-phenyl-8,12-dioxa-4,6-di­aza­tetra­cyclo­[8.8.0.02,7.013,18]octa­deca-2(7),13,15,17-tetra­ene-3,5,11-trione
Source: Acta Crystallogr Sect E Struct Rep Online. 2013 Jul 3;69(Pt 8):o1199–200. doi: 10.1107/S1600536813017789 (PMC3793711; doi:10.1107/S1600536813017789)
Supplement: Supplementary file 1 [file e-69-o1199-sup1.cif]

##############################################################################
#                                                                            #
# This CIF contains the data in a paper accepted for publication in          #
# Acta Crystallographica Section E. It conforms to the requirements of       #
# Notes for Authors for Acta Crystallographica Section E, and has been       #
# peer reviewed under the auspices of the IUCr Commission on Journals.       #
#                                                                            #
# Full details of the Crystallographic Information File format               #
# are given in the paper "The Crystallographic Information File (CIF):       #
# a New Standard Archive File for Crystallography" by S. R. Hall, F. H.      #
# Allen and I. D. Brown [Acta Cryst. (1991), A47, 655-685].                  #
#                                                                            #
# The current version of the core CIF dictionary is obtainable from          #
# ftp://ftp.iucr.org/pub/cif_core.dic.                                       #
#                                                                            #
# Software is freely available for graphical display of the structure(s)     #
# in this CIF. For information consult the CIF software page                 #
# http://www.iucr.org/resources/cif/software.                                #
#                                                                            #
# This file may be used for bona fide research purposes within the           #
# scientific community so long as proper attribution is given to the journal # 
# article from which it was obtained.                                        #
#                                                                            #
##############################################################################
data_I
_audit_creation_method     SHELXL-97
_chemical_name_systematic
;\
14-Methoxy-4,6-dimethyl-9-phenyl-8,12-dioxa-4,6-\
diazatetracyclo[8.8.0.0^2,7^.0^13,18^]octadeca-2(7),13,15,17-tetraene-\
3,5,11-trione
;
_chemical_name_common
;
;
_chemical_formula_moiety     'C23 H20 N2 O6'
_chemical_formula_sum     'C23 H20 N2 O6'
_chemical_formula_iupac     'C23 H20 N2 O6'
_chemical_formula_weight     420.41
_chemical_melting_point     ?
_symmetry_cell_setting     triclinic
_symmetry_space_group_name_H-M     'P -1'
_symmetry_space_group_name_Hall     '-P 1'
loop_
    _symmetry_equiv_pos_as_xyz
    'x, y, z'
    '-x, -y, -z'
_cell_length_a     9.2283(7)
_cell_length_b     14.0584(10)
_cell_length_c     16.4457(13)
_cell_angle_alpha     94.869(2)
_cell_angle_beta     102.547(2)
_cell_angle_gamma     105.270(2)
_cell_volume     1986.1(3)
_cell_formula_units_Z     4
_cell_measurement_reflns_used     8834
_cell_measurement_theta_min     2.05
_cell_measurement_theta_max     31.20
_cell_measurement_temperature     293(2)
_exptl_crystal_description     block
_exptl_crystal_colour     colourless
_exptl_crystal_size_max     0.25
_exptl_crystal_size_mid     0.20
_exptl_crystal_size_min     0.20
_exptl_crystal_density_diffrn     1.406
_exptl_crystal_density_meas     ?
_exptl_crystal_density_method     'not measured'
_exptl_crystal_F_000     880
_exptl_absorpt_coefficient_mu     0.103
_exptl_absorpt_correction_type     multi-scan
_exptl_absorpt_process_details     '(SADABS; Bruker 2004)'
_exptl_absorpt_correction_T_min     0.9790
_exptl_absorpt_correction_T_max     0.9831
_exptl_special_details     ?
_diffrn_ambient_temperature     293(2)
_diffrn_radiation_type     MoK\a
_diffrn_radiation_wavelength     0.71073
_diffrn_radiation_source     'fine-focus sealed tube'
_diffrn_radiation_monochromator     graphite
_diffrn_measurement_device_type     'Bruker Kappa APEXII CCD'
_diffrn_measurement_method     '\w and \f scan'
_diffrn_detector_area_resol_mean     .
_diffrn_reflns_number     36657
_diffrn_reflns_av_R_equivalents     0.0288
_diffrn_reflns_av_sigmaI/netI     0.0261
_diffrn_reflns_theta_min     1.28
_diffrn_reflns_theta_max     25.74
_diffrn_reflns_theta_full     25.74
_diffrn_measured_fraction_theta_max     0.995
_diffrn_measured_fraction_theta_full     0.995
_diffrn_reflns_limit_h_min     -11
_diffrn_reflns_limit_h_max     11
_diffrn_reflns_limit_k_min     -17
_diffrn_reflns_limit_k_max     17
_diffrn_reflns_limit_l_min     -20
_diffrn_reflns_limit_l_max     20
_diffrn_standards_number     .
_diffrn_standards_interval_count     .
_diffrn_standards_interval_time     .
_diffrn_standards_decay_%     0
_refine_special_details
;
Refinement of <i>F</i>^2^ against ALL reflections. The weighted <i>R</i>-factor
<i>wR</i> and goodness of fit <i>S</i> are based on <i>F</i>^2^, conventional
<i>R</i>-factors <i>R</i> are based on <i>F</i>, with <i>F</i> set to zero for
negative <i>F</i>^2^. The threshold expression of <i>F</i>^2^ >
\s(<i>F</i>^2^) is used only for calculating <i>R</i>-factors(gt) <i>etc</i>.
and is not relevant to the choice of reflections for refinement.
<i>R</i>-factors based on <i>F</i>^2^ are statistically about twice as large
as those based on <i>F</i>, and <i>R</i>- factors based on ALL data will be
even larger.
;
_reflns_number_total     7558
_reflns_number_gt     5648
_reflns_threshold_expression     I>2sigma(I)
_refine_ls_structure_factor_coef     Fsqd
_refine_ls_matrix_type     full
_refine_ls_R_factor_all     0.0659
_refine_ls_R_factor_gt     0.0470
_refine_ls_wR_factor_gt     0.1299
_refine_ls_wR_factor_ref     0.1410
_refine_ls_goodness_of_fit_ref     1.063
_refine_ls_restrained_S_all     1.063
_refine_ls_number_reflns     7558
_refine_ls_number_parameters     588
_refine_ls_number_restraints     0
_refine_ls_hydrogen_treatment     mixed
_refine_ls_weighting_scheme     calc
_refine_ls_weighting_details
         'calc w=1/[\s^2^(Fo^2^)+(0.0528P)^2^+1.2155P] where P=(Fo^2^+2Fc^2^)/3'
_atom_sites_solution_hydrogens     geom
_atom_sites_solution_primary     direct
_atom_sites_solution_secondary     difmap
_refine_ls_shift/su_max     0.001
_refine_ls_shift/su_mean     0.000
_refine_diff_density_max     0.216
_refine_diff_density_min     -0.178
_refine_ls_extinction_method     '<i>SHELXL97</i> (Sheldrick, 2008)'
_refine_ls_extinction_coef     0.0041(7)
_refine_ls_extinction_expression
                                  'Fc^*^=kFc[1+0.001xFc^2^\l^3^/sin(2\q)]^-1/4^'
loop_
    _atom_type_symbol
    _atom_type_description
    _atom_type_scat_dispersion_real
    _atom_type_scat_dispersion_imag
    _atom_type_scat_source
    'C' 'C' 0.0033 0.0016
                         'International Tables Vol C Tables 4.2.6.8 and 6.1.1.4'
    'H' 'H' 0.0000 0.0000
                         'International Tables Vol C Tables 4.2.6.8 and 6.1.1.4'
    'N' 'N' 0.0061 0.0033
                         'International Tables Vol C Tables 4.2.6.8 and 6.1.1.4'
    'O' 'O' 0.0106 0.0060
                         'International Tables Vol C Tables 4.2.6.8 and 6.1.1.4'
_computing_data_collection     'APEX2 (Bruker, 2004)'
_computing_cell_refinement     'APEX2 and SAINT (Bruker, 2004)'
_computing_data_reduction     'SAINT and XPREP (Bruker, 2004)'
_computing_structure_solution     '<i>SHELXS97</i> (Sheldrick, 2008)'
_computing_structure_refinement     '<i>SHELXL97</i> (Sheldrick, 2008)'
_computing_molecular_graphics     '<i>ORTEP-3 for Windows</i> (Farrugia, 2012)'
_computing_publication_material     '<i>PLATON</i> (Spek, 2009)'
loop_
    _atom_site_type_symbol
    _atom_site_label
    _atom_site_fract_x
    _atom_site_fract_y
    _atom_site_fract_z
    _atom_site_U_iso_or_equiv
    _atom_site_adp_type
    _atom_site_calc_flag
    _atom_site_refinement_flags
    _atom_site_occupancy
    _atom_site_symmetry_multiplicity
    _atom_site_disorder_assembly
    _atom_site_disorder_group
    O O1A 0.43958(18) 0.84184(11) 0.13771(9) 0.0433(4) Uani d . 1 1 . .
    O O3A 0.62793(19) 0.60615(11) 0.25301(10) 0.0491(4) Uani d . 1 1 . .
    N N1A 0.4243(2) 0.98731(13) 0.19611(11) 0.0408(4) Uani d . 1 1 . .
    O O6A 0.3970(2) 1.13287(12) 0.25056(11) 0.0653(5) Uani d . 1 1 . .
    O O5A 0.6491(2) 0.96419(12) 0.42706(10) 0.0587(5) Uani d . 1 1 . .
    O O1B 1.0081(2) 1.35732(12) 0.17540(11) 0.0542(4) Uani d . 1 1 . .
    O O2B 0.7090(2) 1.04069(13) 0.08928(10) 0.0558(4) Uani d . 1 1 . .
    O O3B 0.8419(2) 1.03414(11) 0.21441(10) 0.0500(4) Uani d . 1 1 . .
    O O2A 0.7740(2) 0.66004(13) 0.16873(11) 0.0553(4) Uani d . 1 1 . .
    C C11A 0.4727(2) 0.90470(15) 0.20928(13) 0.0354(5) Uani d . 1 1 . .
    N N2A 0.5173(2) 1.04671(13) 0.34024(11) 0.0447(5) Uani d . 1 1 . .
    C C9A 0.6168(3) 0.80548(15) 0.29473(13) 0.0370(5) Uani d . 1 1 . .
    C C10A 0.5470(3) 0.89086(15) 0.28534(13) 0.0371(5) Uani d . 1 1 . .
    C C24A 0.6857(3) 0.67602(16) 0.20697(14) 0.0417(5) Uani d . 1 1 . .
    C C17A 0.5294(3) 0.71943(15) 0.33133(13) 0.0381(5) Uani d . 1 1 . .
    O O4A 0.4761(2) 0.45275(12) 0.30578(12) 0.0642(5) Uani d . 1 1 . .
    N N1B 1.0045(2) 1.49711(14) 0.25095(14) 0.0557(5) Uani d . 1 1 . .
    O O5B 0.7679(2) 1.34929(14) 0.40134(12) 0.0643(5) Uani d . 1 1 . .
    C C14A 0.4427(3) 1.06042(15) 0.26200(14) 0.0439(5) Uani d . 1 1 . .
    C C6A 0.4536(3) 0.69790(17) 0.05832(14) 0.0436(5) Uani d . 1 1 . .
    C C11B 0.9629(3) 1.39480(16) 0.23985(15) 0.0453(6) Uani d . 1 1 . .
    N N2B 0.8912(3) 1.49558(14) 0.36477(13) 0.0540(5) Uani d . 1 1 . .
    C C8B 0.8289(3) 1.19799(16) 0.17843(14) 0.0407(5) Uani d . 1 1 . .
    C C18A 0.5376(3) 0.62478(16) 0.30704(14) 0.0400(5) Uani d . 1 1 . .
    C C10B 0.8851(3) 1.34072(16) 0.28866(14) 0.0424(5) Uani d . 1 1 . .
    C C18B 0.9296(3) 1.08267(16) 0.29447(14) 0.0424(5) Uani d . 1 1 . .
    O O4B 1.0043(2) 0.93660(13) 0.30200(13) 0.0700(6) Uani d . 1 1 . .
    C C22A 0.4416(3) 0.72982(17) 0.38821(14) 0.0470(6) Uani d . 1 1 . .
    H H22A 0.4321 0.7923 0.4049 0.056 Uiso calc R 1 1 . .
    C C13B 0.8415(3) 1.39109(17) 0.35471(16) 0.0489(6) Uani d . 1 1 . .
    C C8A 0.6299(3) 0.76749(16) 0.20753(14) 0.0382(5) Uani d . 1 1 . .
    C C24B 0.7878(3) 1.08628(16) 0.15531(14) 0.0411(5) Uani d . 1 1 . .
    C C9B 0.8319(3) 1.22862(15) 0.26978(14) 0.0397(5) Uani d . 1 1 . .
    C C7B 0.9863(3) 1.25026(17) 0.16340(15) 0.0450(5) Uani d . 1 1 . .
    C C19A 0.4606(3) 0.54112(16) 0.33674(15) 0.0469(6) Uani d . 1 1 . .
    C C17B 0.9294(3) 1.17652(16) 0.32621(14) 0.0421(5) Uani d . 1 1 . .
    O O6B 1.0114(2) 1.64095(13) 0.32677(14) 0.0782(6) Uani d . 1 1 . .
    C C13A 0.5775(3) 0.96662(16) 0.35610(14) 0.0423(5) Uani d . 1 1 . .
    C C7A 0.4712(3) 0.74697(16) 0.14575(14) 0.0394(5) Uani d . 1 1 . .
    C C14B 0.9705(3) 1.55068(17) 0.31511(18) 0.0560(7) Uani d . 1 1 . .
    C C6B 1.0041(3) 1.22284(18) 0.07678(15) 0.0470(6) Uani d . 1 1 . .
    C C21A 0.3684(3) 0.64850(19) 0.42018(16) 0.0552(6) Uani d . 1 1 . .
    H H21A 0.3124 0.6570 0.4595 0.066 Uiso calc R 1 1 . .
    C C15A 0.3540(3) 1.00239(18) 0.11075(14) 0.0508(6) Uani d . 1 1 . .
    H H15A 0.2965 1.0497 0.1143 0.076 Uiso calc PR 0.50 1 . .
    H H15B 0.2856 0.9401 0.0795 0.076 Uiso calc PR 0.50 1 . .
    H H15C 0.4342 1.0272 0.0827 0.076 Uiso calc PR 0.50 1 . .
    H H15D 0.3810 0.9616 0.0700 0.076 Uiso calc PR 0.50 1 . .
    H H15E 0.3919 1.0713 0.1049 0.076 Uiso calc PR 0.50 1 . .
    H H15F 0.2433 0.9841 0.1017 0.076 Uiso calc PR 0.50 1 . .
    C C2B 1.0921(3) 1.1218(2) -0.01454(18) 0.0654(7) Uani d . 1 1 . .
    H H2B 1.1418 1.0733 -0.0220 0.079 Uiso calc R 1 1 . .
    C C16A 0.5385(4) 1.12317(18) 0.41195(16) 0.0638(8) Uani d . 1 1 . .
    H H16A 0.5481 1.0942 0.4629 0.096 Uiso calc PR 0.50 1 . .
    H H16B 0.4505 1.1488 0.4037 0.096 Uiso calc PR 0.50 1 . .
    H H16C 0.6307 1.1765 0.4160 0.096 Uiso calc PR 0.50 1 . .
    H H16D 0.5381 1.1855 0.3922 0.096 Uiso calc PR 0.50 1 . .
    H H16E 0.6357 1.1309 0.4514 0.096 Uiso calc PR 0.50 1 . .
    H H16F 0.4555 1.1031 0.4391 0.096 Uiso calc PR 0.50 1 . .
    C C1A 0.3713(3) 0.59853(19) 0.03436(17) 0.0594(7) Uani d . 1 1 . .
    H H1A 0.3277 0.5627 0.0725 0.071 Uiso calc R 1 1 . .
    C C5B 0.9430(4) 1.2624(2) 0.00862(18) 0.0640(7) Uani d . 1 1 . .
    H H5B 0.8912 1.3098 0.0157 0.077 Uiso calc R 1 1 . .
    C C20A 0.3767(3) 0.55408(18) 0.39469(16) 0.0547(6) Uani d . 1 1 . .
    H H20A 0.3261 0.4996 0.4165 0.066 Uiso calc R 1 1 . .
    C C20B 1.1029(4) 1.0712(2) 0.42048(17) 0.0660(8) Uani d . 1 1 . .
    H H20B 1.1602 1.0364 0.4531 0.079 Uiso calc R 1 1 . .
    C C19B 1.0153(3) 1.02850(18) 0.34063(16) 0.0510(6) Uani d . 1 1 . .
    C C16B 0.8547(4) 1.5509(2) 0.43332(19) 0.0728(9) Uani d . 1 1 . .
    H H16G 0.8232 1.5067 0.4718 0.109 Uiso calc PR 0.50 1 . .
    H H16H 0.7721 1.5781 0.4105 0.109 Uiso calc PR 0.50 1 . .
    H H16I 0.9450 1.6041 0.4626 0.109 Uiso calc PR 0.50 1 . .
    H H16J 0.8703 1.6192 0.4248 0.109 Uiso calc PR 0.50 1 . .
    H H16K 0.9214 1.5478 0.4861 0.109 Uiso calc PR 0.50 1 . .
    H H16L 0.7486 1.5218 0.4340 0.109 Uiso calc PR 0.50 1 . .
    C C22B 1.0194(4) 1.2177(2) 0.40600(16) 0.0621(7) Uani d . 1 1 . .
    H H22B 1.0219 1.2812 0.4288 0.075 Uiso calc R 1 1 . .
    C C23A 0.3997(4) 0.36508(19) 0.3349(2) 0.0740(9) Uani d . 1 1 . .
    H H23A 0.4203 0.3082 0.3084 0.111 Uiso calc R 1 1 . .
    H H23B 0.2900 0.3563 0.3209 0.111 Uiso calc R 1 1 . .
    H H23C 0.4374 0.3717 0.3949 0.111 Uiso calc R 1 1 . .
    C C4A 0.4996(4) 0.7023(3) -0.07899(17) 0.0719(8) Uani d . 1 1 . .
    H H4A 0.5437 0.7374 -0.1173 0.086 Uiso calc R 1 1 . .
    C C3A 0.4174(4) 0.6034(3) -0.10228(19) 0.0758(10) Uani d . 1 1 . .
    H H3A 0.4055 0.5715 -0.1563 0.091 Uiso calc R 1 1 . .
    C C2A 0.3535(4) 0.5522(2) -0.0460(2) 0.0766(9) Uani d . 1 1 . .
    H H2A 0.2973 0.4853 -0.0619 0.092 Uiso calc R 1 1 . .
    C C5A 0.5171(3) 0.7500(2) 0.00085(16) 0.0579(7) Uani d . 1 1 . .
    H H5A 0.5717 0.8173 0.0160 0.069 Uiso calc R 1 1 . .
    C C1B 1.0790(3) 1.1524(2) 0.06444(17) 0.0595(7) Uani d . 1 1 . .
    H H1B 1.1214 1.1251 0.1101 0.071 Uiso calc R 1 1 . .
    C C3B 1.0330(3) 1.1619(2) -0.08186(19) 0.0670(8) Uani d . 1 1 . .
    H H3B 1.0434 1.1417 -0.1351 0.080 Uiso calc R 1 1 . .
    C C23B 1.0990(4) 0.8826(2) 0.3457(2) 0.0904(11) Uani d . 1 1 . .
    H H23D 1.0807 0.8192 0.3123 0.136 Uiso calc R 1 1 . .
    H H23E 1.0739 0.8723 0.3986 0.136 Uiso calc R 1 1 . .
    H H23F 1.2062 0.9198 0.3557 0.136 Uiso calc R 1 1 . .
    C C15B 1.0871(4) 1.5530(2) 0.1958(2) 0.0786(9) Uani d . 1 1 . .
    H H15G 1.1215 1.6227 0.2182 0.118 Uiso calc PR 0.50 1 . .
    H H15H 1.0190 1.5428 0.1406 0.118 Uiso calc PR 0.50 1 . .
    H H15I 1.1752 1.5301 0.1922 0.118 Uiso calc PR 0.50 1 . .
    H H15J 1.0889 1.5077 0.1491 0.118 Uiso calc PR 0.50 1 . .
    H H15K 1.1915 1.5876 0.2268 0.118 Uiso calc PR 0.50 1 . .
    H H15L 1.0353 1.6003 0.1752 0.118 Uiso calc PR 0.50 1 . .
    C C21B 1.1056(4) 1.1655(2) 0.45203(18) 0.0757(9) Uani d . 1 1 . .
    H H21B 1.1670 1.1946 0.5056 0.091 Uiso calc R 1 1 . .
    C C4B 0.9580(4) 1.2323(2) -0.07059(19) 0.0745(9) Uani d . 1 1 . .
    H H4B 0.9169 1.2599 -0.1164 0.089 Uiso calc R 1 1 . .
    H H8A 0.703(3) 0.8181(16) 0.1882(13) 0.040(6) Uiso d . 1 1 . .
    H H9A 0.723(3) 0.8307(15) 0.3302(13) 0.036(6) Uiso d . 1 1 . .
    H H7A 0.393(3) 0.7075(17) 0.1685(14) 0.041(6) Uiso d . 1 1 . .
    H H7B 1.071(3) 1.2327(17) 0.2088(15) 0.050(6) Uiso d . 1 1 . .
    H H9B 0.724(3) 1.2058(16) 0.2746(14) 0.043(6) Uiso d . 1 1 . .
    H H8B 0.750(3) 1.2190(17) 0.1387(15) 0.048(6) Uiso d . 1 1 . .
loop_
    _atom_site_aniso_label
    _atom_site_aniso_U_11
    _atom_site_aniso_U_22
    _atom_site_aniso_U_33
    _atom_site_aniso_U_12
    _atom_site_aniso_U_13
    _atom_site_aniso_U_23
    O1A 0.0583(10) 0.0410(8) 0.0318(8) 0.0254(7) 0.0018(7) 0.0004(6)
    O3A 0.0613(10) 0.0405(8) 0.0584(10) 0.0253(7) 0.0263(9) 0.0144(7)
    N1A 0.0528(11) 0.0378(9) 0.0348(10) 0.0206(8) 0.0080(8) 0.0063(7)
    O6A 0.1003(15) 0.0422(9) 0.0583(11) 0.0361(10) 0.0117(10) 0.0054(8)
    O5A 0.0825(13) 0.0518(10) 0.0337(9) 0.0201(9) -0.0012(9) 0.0015(7)
    O1B 0.0591(11) 0.0416(9) 0.0684(12) 0.0125(8) 0.0287(9) 0.0163(8)
    O2B 0.0619(11) 0.0555(10) 0.0412(10) 0.0129(8) 0.0046(8) -0.0052(8)
    O3B 0.0636(11) 0.0352(8) 0.0442(9) 0.0123(7) 0.0018(8) 0.0038(7)
    O2A 0.0584(11) 0.0557(10) 0.0633(11) 0.0266(8) 0.0267(9) 0.0097(8)
    C11A 0.0394(12) 0.0331(10) 0.0338(11) 0.0117(9) 0.0084(9) 0.0037(8)
    N2A 0.0644(13) 0.0330(9) 0.0360(10) 0.0129(8) 0.0140(9) 0.0017(7)
    C9A 0.0395(12) 0.0371(11) 0.0322(11) 0.0126(9) 0.0029(10) 0.0042(9)
    C10A 0.0457(12) 0.0328(10) 0.0334(11) 0.0119(9) 0.0099(9) 0.0057(8)
    C24A 0.0420(13) 0.0429(12) 0.0419(13) 0.0159(10) 0.0097(11) 0.0057(10)
    C17A 0.0434(12) 0.0392(11) 0.0307(11) 0.0135(9) 0.0041(9) 0.0073(9)
    O4A 0.0877(14) 0.0372(9) 0.0766(13) 0.0218(9) 0.0317(11) 0.0158(8)
    N1B 0.0546(13) 0.0355(10) 0.0732(15) 0.0094(9) 0.0105(11) 0.0137(10)
    O5B 0.0829(14) 0.0570(11) 0.0583(11) 0.0210(10) 0.0300(10) 0.0032(9)
    C14A 0.0569(14) 0.0314(11) 0.0438(13) 0.0122(10) 0.0143(11) 0.0051(9)
    C6A 0.0476(13) 0.0443(12) 0.0392(12) 0.0220(10) 0.0029(10) 0.0004(10)
    C11B 0.0420(13) 0.0385(12) 0.0542(15) 0.0133(10) 0.0068(11) 0.0076(10)
    N2B 0.0594(13) 0.0400(11) 0.0569(13) 0.0198(9) 0.0004(10) -0.0034(9)
    C8B 0.0435(13) 0.0410(12) 0.0391(12) 0.0142(10) 0.0096(10) 0.0096(9)
    C18A 0.0443(13) 0.0411(12) 0.0382(12) 0.0178(10) 0.0098(10) 0.0093(9)
    C10B 0.0440(13) 0.0357(11) 0.0459(13) 0.0124(9) 0.0069(10) 0.0058(9)
    C18B 0.0495(13) 0.0365(11) 0.0389(12) 0.0098(9) 0.0088(10) 0.0072(9)
    O4B 0.0868(14) 0.0456(10) 0.0782(13) 0.0314(9) 0.0049(11) 0.0136(9)
    C22A 0.0609(15) 0.0447(13) 0.0382(13) 0.0185(11) 0.0145(11) 0.0062(10)
    C13B 0.0514(14) 0.0429(13) 0.0497(14) 0.0180(11) 0.0035(12) 0.0009(11)
    C8A 0.0405(12) 0.0379(11) 0.0390(12) 0.0141(9) 0.0111(10) 0.0084(9)
    C24B 0.0439(13) 0.0417(12) 0.0384(13) 0.0116(10) 0.0130(10) 0.0057(10)
    C9B 0.0442(13) 0.0353(11) 0.0386(12) 0.0100(9) 0.0100(10) 0.0060(9)
    C7B 0.0470(14) 0.0441(12) 0.0483(14) 0.0171(10) 0.0141(11) 0.0124(10)
    C19A 0.0538(14) 0.0383(12) 0.0488(14) 0.0147(10) 0.0099(11) 0.0108(10)
    C17B 0.0497(13) 0.0393(12) 0.0372(12) 0.0117(10) 0.0110(10) 0.0084(9)
    O6B 0.0784(14) 0.0347(10) 0.1059(17) 0.0141(9) -0.0036(12) 0.0029(10)
    C13A 0.0521(14) 0.0356(11) 0.0369(12) 0.0085(9) 0.0108(10) 0.0068(9)
    C7A 0.0459(13) 0.0361(11) 0.0363(12) 0.0151(10) 0.0074(10) 0.0036(9)
    C14B 0.0517(15) 0.0361(13) 0.0696(18) 0.0162(11) -0.0089(13) 0.0015(12)
    C6B 0.0453(13) 0.0522(13) 0.0522(14) 0.0183(11) 0.0202(11) 0.0200(11)
    C21A 0.0680(17) 0.0575(15) 0.0455(14) 0.0183(13) 0.0237(13) 0.0110(11)
    C15A 0.0648(16) 0.0473(13) 0.0412(13) 0.0262(12) 0.0018(11) 0.0093(10)
    C2B 0.0679(19) 0.080(2) 0.0646(18) 0.0361(15) 0.0311(15) 0.0143(15)
    C16A 0.105(2) 0.0425(14) 0.0419(14) 0.0209(14) 0.0193(14) -0.0039(11)
    C1A 0.0709(18) 0.0472(14) 0.0573(16) 0.0205(12) 0.0111(14) -0.0049(12)
    C5B 0.0758(19) 0.0689(18) 0.0648(18) 0.0357(15) 0.0288(15) 0.0288(14)
    C20A 0.0630(16) 0.0463(14) 0.0544(15) 0.0099(11) 0.0176(13) 0.0168(11)
    C20B 0.077(2) 0.0672(18) 0.0556(17) 0.0316(15) 0.0022(14) 0.0217(14)
    C19B 0.0570(15) 0.0427(13) 0.0544(15) 0.0164(11) 0.0106(12) 0.0150(11)
    C16B 0.089(2) 0.0595(17) 0.0654(18) 0.0384(16) -0.0015(16) -0.0133(14)
    C22B 0.087(2) 0.0553(15) 0.0397(14) 0.0265(14) 0.0031(13) -0.0002(11)
    C23A 0.084(2) 0.0372(14) 0.098(2) 0.0115(13) 0.0205(18) 0.0200(14)
    C4A 0.094(2) 0.090(2) 0.0437(16) 0.0452(19) 0.0195(15) 0.0082(15)
    C3A 0.098(2) 0.090(2) 0.0429(16) 0.055(2) 0.0001(16) -0.0169(16)
    C2A 0.090(2) 0.0618(18) 0.068(2) 0.0281(16) 0.0031(18) -0.0222(16)
    C5A 0.0720(18) 0.0593(15) 0.0439(15) 0.0230(13) 0.0154(13) 0.0014(12)
    C1B 0.0658(17) 0.0744(18) 0.0565(16) 0.0391(14) 0.0254(14) 0.0213(13)
    C3B 0.0686(19) 0.082(2) 0.0587(18) 0.0176(15) 0.0343(15) 0.0174(15)
    C23B 0.096(3) 0.0618(19) 0.123(3) 0.0421(18) 0.015(2) 0.0345(19)
    C15B 0.085(2) 0.0473(16) 0.101(2) 0.0049(14) 0.0274(19) 0.0289(16)
    C21B 0.098(2) 0.076(2) 0.0435(15) 0.0330(17) -0.0105(15) 0.0042(14)
    C4B 0.091(2) 0.084(2) 0.0600(19) 0.0308(18) 0.0271(17) 0.0381(16)
_geom_special_details
;
All e.s.d.'s (except the e.s.d. in the dihedral angle between two l.s. planes)
are estimated using the full covariance matrix. The cell e.s.d.'s are taken
into account individually in the estimation of e.s.d.'s in distances, angles
and torsion angles; correlations between e.s.d.'s in cell parameters are only
used when they are defined by crystal symmetry. An approximate (isotropic)
treatment of cell e.s.d.'s is used for estimating e.s.d.'s involving l.s.
planes.
;
loop_
    _geom_bond_atom_site_label_1
    _geom_bond_atom_site_label_2
    _geom_bond_site_symmetry_2
    _geom_bond_distance
    _geom_bond_publ_flag
    O1A C11A . 1.336(2) ?
    O1A C7A . 1.449(2) ?
    O3A C24A . 1.359(3) ?
    O3A C18A . 1.397(3) ?
    N1A C11A . 1.367(3) ?
    N1A C14A . 1.378(3) ?
    N1A C15A . 1.471(3) ?
    O6A C14A . 1.214(3) ?
    O5A C13A . 1.218(3) ?
    O1B C11B . 1.337(3) ?
    O1B C7B . 1.455(3) ?
    O2B C24B . 1.188(3) ?
    O3B C24B . 1.354(3) ?
    O3B C18B . 1.396(3) ?
    O2A C24A . 1.186(3) ?
    C11A C10A . 1.346(3) ?
    N2A C14A . 1.376(3) ?
    N2A C13A . 1.401(3) ?
    N2A C16A . 1.469(3) ?
    C9A C10A . 1.508(3) ?
    C9A C17A . 1.515(3) ?
    C9A C8A . 1.529(3) ?
    C9A H9A . 0.98(2) ?
    C10A C13A . 1.434(3) ?
    C24A C8A . 1.506(3) ?
    C17A C18A . 1.383(3) ?
    C17A C22A . 1.386(3) ?
    O4A C19A . 1.357(3) ?
    O4A C23A . 1.426(3) ?
    N1B C11B . 1.372(3) ?
    N1B C14B . 1.383(3) ?
    N1B C15B . 1.459(4) ?
    O5B C13B . 1.219(3) ?
    C6A C1A . 1.379(3) ?
    C6A C5A . 1.380(4) ?
    C6A C7A . 1.497(3) ?
    C11B C10B . 1.343(3) ?
    N2B C14B . 1.368(4) ?
    N2B C13B . 1.402(3) ?
    N2B C16B . 1.463(3) ?
    C8B C24B . 1.509(3) ?
    C8B C9B . 1.519(3) ?
    C8B C7B . 1.528(3) ?
    C8B H8B . 0.99(2) ?
    C18A C19A . 1.391(3) ?
    C10B C13B . 1.432(3) ?
    C10B C9B . 1.505(3) ?
    C18B C17B . 1.378(3) ?
    C18B C19B . 1.392(3) ?
    O4B C19B . 1.359(3) ?
    O4B C23B . 1.424(3) ?
    C22A C21A . 1.374(3) ?
    C22A H22A . 0.9300 ?
    C8A C7A . 1.531(3) ?
    C8A H8A . 0.97(2) ?
    C9B C17B . 1.519(3) ?
    C9B H9B . 0.99(2) ?
    C7B C6B . 1.499(3) ?
    C7B H7B . 1.06(2) ?
    C19A C20A . 1.380(4) ?
    C17B C22B . 1.375(3) ?
    O6B C14B . 1.210(3) ?
    C7A H7A . 0.95(2) ?
    C6B C5B . 1.371(3) ?
    C6B C1B . 1.374(3) ?
    C21A C20A . 1.385(4) ?
    C21A H21A . 0.9300 ?
    C15A H15A . 0.9600 ?
    C15A H15B . 0.9600 ?
    C15A H15C . 0.9600 ?
    C15A H15D . 0.9600 ?
    C15A H15E . 0.9600 ?
    C15A H15F . 0.9600 ?
    C2B C3B . 1.359(4) ?
    C2B C1B . 1.374(4) ?
    C2B H2B . 0.9300 ?
    C16A H16A . 0.9600 ?
    C16A H16B . 0.9600 ?
    C16A H16C . 0.9600 ?
    C16A H16D . 0.9600 ?
    C16A H16E . 0.9600 ?
    C16A H16F . 0.9600 ?
    C1A C2A . 1.379(4) ?
    C1A H1A . 0.9300 ?
    C5B C4B . 1.382(4) ?
    C5B H5B . 0.9300 ?
    C20A H20A . 0.9300 ?
    C20B C21B . 1.374(4) ?
    C20B C19B . 1.374(4) ?
    C20B H20B . 0.9300 ?
    C16B H16G . 0.9600 ?
    C16B H16H . 0.9600 ?
    C16B H16I . 0.9600 ?
    C16B H16J . 0.9600 ?
    C16B H16K . 0.9600 ?
    C16B H16L . 0.9600 ?
    C22B C21B . 1.372(4) ?
    C22B H22B . 0.9300 ?
    C23A H23A . 0.9600 ?
    C23A H23B . 0.9600 ?
    C23A H23C . 0.9600 ?
    C4A C3A . 1.373(5) ?
    C4A C5A . 1.379(4) ?
    C4A H4A . 0.9300 ?
    C3A C2A . 1.359(5) ?
    C3A H3A . 0.9300 ?
    C2A H2A . 0.9300 ?
    C5A H5A . 0.9300 ?
    C1B H1B . 0.9300 ?
    C3B C4B . 1.371(4) ?
    C3B H3B . 0.9300 ?
    C23B H23D . 0.9600 ?
    C23B H23E . 0.9600 ?
    C23B H23F . 0.9600 ?
    C15B H15G . 0.9600 ?
    C15B H15H . 0.9600 ?
    C15B H15I . 0.9600 ?
    C15B H15J . 0.9600 ?
    C15B H15K . 0.9600 ?
    C15B H15L . 0.9600 ?
    C21B H21B . 0.9300 ?
    C4B H4B . 0.9300 ?
loop_
    _geom_angle_atom_site_label_1
    _geom_angle_atom_site_label_2
    _geom_angle_atom_site_label_3
    _geom_angle_site_symmetry_1
    _geom_angle_site_symmetry_3
    _geom_angle
    _geom_angle_publ_flag
    C11A O1A C7A . . 116.19(16) ?
    C24A O3A C18A . . 121.01(17) ?
    C11A N1A C14A . . 121.25(18) ?
    C11A N1A C15A . . 121.10(18) ?
    C14A N1A C15A . . 117.64(18) ?
    C11B O1B C7B . . 116.98(17) ?
    C24B O3B C18B . . 120.60(17) ?
    O1A C11A C10A . . 125.08(19) ?
    O1A C11A N1A . . 111.66(17) ?
    C10A C11A N1A . . 123.25(19) ?
    C14A N2A C13A . . 124.81(18) ?
    C14A N2A C16A . . 117.42(19) ?
    C13A N2A C16A . . 117.8(2) ?
    C10A C9A C17A . . 115.84(19) ?
    C10A C9A C8A . . 107.27(16) ?
    C17A C9A C8A . . 109.59(17) ?
    C10A C9A H9A . . 109.1(12) ?
    C17A C9A H9A . . 108.2(12) ?
    C8A C9A H9A . . 106.4(13) ?
    C11A C10A C13A . . 118.46(19) ?
    C11A C10A C9A . . 121.14(19) ?
    C13A C10A C9A . . 119.85(19) ?
    O2A C24A O3A . . 117.9(2) ?
    O2A C24A C8A . . 125.0(2) ?
    O3A C24A C8A . . 117.06(19) ?
    C18A C17A C22A . . 117.7(2) ?
    C18A C17A C9A . . 118.41(19) ?
    C22A C17A C9A . . 123.88(19) ?
    C19A O4A C23A . . 117.9(2) ?
    C11B N1B C14B . . 121.2(2) ?
    C11B N1B C15B . . 121.0(2) ?
    C14B N1B C15B . . 117.8(2) ?
    O6A C14A N2A . . 122.7(2) ?
    O6A C14A N1A . . 121.3(2) ?
    N2A C14A N1A . . 116.01(19) ?
    C1A C6A C5A . . 119.2(2) ?
    C1A C6A C7A . . 119.3(2) ?
    C5A C6A C7A . . 121.5(2) ?
    O1B C11B C10B . . 125.2(2) ?
    O1B C11B N1B . . 112.0(2) ?
    C10B C11B N1B . . 122.8(2) ?
    C14B N2B C13B . . 125.3(2) ?
    C14B N2B C16B . . 116.9(2) ?
    C13B N2B C16B . . 117.9(2) ?
    C24B C8B C9B . . 112.13(18) ?
    C24B C8B C7B . . 111.53(19) ?
    C9B C8B C7B . . 108.64(19) ?
    C24B C8B H8B . . 105.6(14) ?
    C9B C8B H8B . . 112.2(14) ?
    C7B C8B H8B . . 106.6(14) ?
    C17A C18A C19A . . 122.6(2) ?
    C17A C18A O3A . . 122.64(19) ?
    C19A C18A O3A . . 114.73(19) ?
    C11B C10B C13B . . 119.1(2) ?
    C11B C10B C9B . . 120.6(2) ?
    C13B C10B C9B . . 120.0(2) ?
    C17B C18B C19B . . 122.3(2) ?
    C17B C18B O3B . . 122.6(2) ?
    C19B C18B O3B . . 115.0(2) ?
    C19B O4B C23B . . 117.3(2) ?
    C21A C22A C17A . . 120.5(2) ?
    C21A C22A H22A . . 119.7 ?
    C17A C22A H22A . . 119.7 ?
    O5B C13B N2B . . 119.9(2) ?
    O5B C13B C10B . . 124.5(2) ?
    N2B C13B C10B . . 115.6(2) ?
    C24A C8A C9A . . 112.47(18) ?
    C24A C8A C7A . . 111.13(18) ?
    C9A C8A C7A . . 108.06(18) ?
    C24A C8A H8A . . 107.2(13) ?
    C9A C8A H8A . . 110.6(13) ?
    C7A C8A H8A . . 107.3(13) ?
    O2B C24B O3B . . 117.7(2) ?
    O2B C24B C8B . . 124.5(2) ?
    O3B C24B C8B . . 117.79(19) ?
    C10B C9B C8B . . 108.28(18) ?
    C10B C9B C17B . . 115.05(19) ?
    C8B C9B C17B . . 109.41(18) ?
    C10B C9B H9B . . 108.0(13) ?
    C8B C9B H9B . . 106.7(13) ?
    C17B C9B H9B . . 109.1(13) ?
    O1B C7B C6B . . 106.77(18) ?
    O1B C7B C8B . . 108.42(18) ?
    C6B C7B C8B . . 114.8(2) ?
    O1B C7B H7B . . 109.9(13) ?
    C6B C7B H7B . . 109.9(13) ?
    C8B C7B H7B . . 107.0(13) ?
    O4A C19A C20A . . 125.6(2) ?
    O4A C19A C18A . . 116.1(2) ?
    C20A C19A C18A . . 118.4(2) ?
    C22B C17B C18B . . 118.1(2) ?
    C22B C17B C9B . . 124.3(2) ?
    C18B C17B C9B . . 117.61(19) ?
    O5A C13A N2A . . 119.7(2) ?
    O5A C13A C10A . . 124.3(2) ?
    N2A C13A C10A . . 116.00(19) ?
    O1A C7A C6A . . 106.58(17) ?
    O1A C7A C8A . . 107.71(17) ?
    C6A C7A C8A . . 116.74(19) ?
    O1A C7A H7A . . 107.5(14) ?
    C6A C7A H7A . . 108.4(13) ?
    C8A C7A H7A . . 109.5(14) ?
    O6B C14B N2B . . 122.6(3) ?
    O6B C14B N1B . . 121.3(3) ?
    N2B C14B N1B . . 116.0(2) ?
    C5B C6B C1B . . 118.6(2) ?
    C5B C6B C7B . . 122.5(2) ?
    C1B C6B C7B . . 118.8(2) ?
    C22A C21A C20A . . 121.0(2) ?
    C22A C21A H21A . . 119.5 ?
    C20A C21A H21A . . 119.5 ?
    N1A C15A H15A . . 109.5 ?
    N1A C15A H15B . . 109.5 ?
    H15A C15A H15B . . 109.5 ?
    N1A C15A H15C . . 109.5 ?
    H15A C15A H15C . . 109.5 ?
    H15B C15A H15C . . 109.5 ?
    N1A C15A H15D . . 109.5 ?
    H15A C15A H15D . . 141.1 ?
    H15B C15A H15D . . 56.3 ?
    H15C C15A H15D . . 56.3 ?
    N1A C15A H15E . . 109.5 ?
    H15A C15A H15E . . 56.3 ?
    H15B C15A H15E . . 141.1 ?
    H15C C15A H15E . . 56.3 ?
    H15D C15A H15E . . 109.5 ?
    N1A C15A H15F . . 109.5 ?
    H15A C15A H15F . . 56.3 ?
    H15B C15A H15F . . 56.3 ?
    H15C C15A H15F . . 141.1 ?
    H15D C15A H15F . . 109.5 ?
    H15E C15A H15F . . 109.5 ?
    C3B C2B C1B . . 120.5(3) ?
    C3B C2B H2B . . 119.8 ?
    C1B C2B H2B . . 119.8 ?
    N2A C16A H16A . . 109.5 ?
    N2A C16A H16B . . 109.5 ?
    H16A C16A H16B . . 109.5 ?
    N2A C16A H16C . . 109.5 ?
    H16A C16A H16C . . 109.5 ?
    H16B C16A H16C . . 109.5 ?
    N2A C16A H16D . . 109.5 ?
    H16A C16A H16D . . 141.1 ?
    H16B C16A H16D . . 56.3 ?
    H16C C16A H16D . . 56.3 ?
    N2A C16A H16E . . 109.5 ?
    H16A C16A H16E . . 56.3 ?
    H16B C16A H16E . . 141.1 ?
    H16C C16A H16E . . 56.3 ?
    H16D C16A H16E . . 109.5 ?
    N2A C16A H16F . . 109.5 ?
    H16A C16A H16F . . 56.3 ?
    H16B C16A H16F . . 56.3 ?
    H16C C16A H16F . . 141.1 ?
    H16D C16A H16F . . 109.5 ?
    H16E C16A H16F . . 109.5 ?
    C6A C1A C2A . . 120.1(3) ?
    C6A C1A H1A . . 120.0 ?
    C2A C1A H1A . . 120.0 ?
    C6B C5B C4B . . 120.4(3) ?
    C6B C5B H5B . . 119.8 ?
    C4B C5B H5B . . 119.8 ?
    C19A C20A C21A . . 119.7(2) ?
    C19A C20A H20A . . 120.1 ?
    C21A C20A H20A . . 120.1 ?
    C21B C20B C19B . . 119.8(2) ?
    C21B C20B H20B . . 120.1 ?
    C19B C20B H20B . . 120.1 ?
    O4B C19B C20B . . 125.5(2) ?
    O4B C19B C18B . . 116.3(2) ?
    C20B C19B C18B . . 118.2(2) ?
    N2B C16B H16G . . 109.5 ?
    N2B C16B H16H . . 109.5 ?
    H16G C16B H16H . . 109.5 ?
    N2B C16B H16I . . 109.5 ?
    H16G C16B H16I . . 109.5 ?
    H16H C16B H16I . . 109.5 ?
    N2B C16B H16J . . 109.5 ?
    H16G C16B H16J . . 141.1 ?
    H16H C16B H16J . . 56.3 ?
    H16I C16B H16J . . 56.3 ?
    N2B C16B H16K . . 109.5 ?
    H16G C16B H16K . . 56.3 ?
    H16H C16B H16K . . 141.1 ?
    H16I C16B H16K . . 56.3 ?
    H16J C16B H16K . . 109.5 ?
    N2B C16B H16L . . 109.5 ?
    H16G C16B H16L . . 56.3 ?
    H16H C16B H16L . . 56.3 ?
    H16I C16B H16L . . 141.1 ?
    H16J C16B H16L . . 109.5 ?
    H16K C16B H16L . . 109.5 ?
    C21B C22B C17B . . 120.2(3) ?
    C21B C22B H22B . . 119.9 ?
    C17B C22B H22B . . 119.9 ?
    O4A C23A H23A . . 109.5 ?
    O4A C23A H23B . . 109.5 ?
    H23A C23A H23B . . 109.5 ?
    O4A C23A H23C . . 109.5 ?
    H23A C23A H23C . . 109.5 ?
    H23B C23A H23C . . 109.5 ?
    C3A C4A C5A . . 120.4(3) ?
    C3A C4A H4A . . 119.8 ?
    C5A C4A H4A . . 119.8 ?
    C2A C3A C4A . . 119.7(3) ?
    C2A C3A H3A . . 120.2 ?
    C4A C3A H3A . . 120.2 ?
    C3A C2A C1A . . 120.7(3) ?
    C3A C2A H2A . . 119.7 ?
    C1A C2A H2A . . 119.7 ?
    C6A C5A C4A . . 120.0(3) ?
    C6A C5A H5A . . 120.0 ?
    C4A C5A H5A . . 120.0 ?
    C2B C1B C6B . . 120.8(3) ?
    C2B C1B H1B . . 119.6 ?
    C6B C1B H1B . . 119.6 ?
    C2B C3B C4B . . 119.4(3) ?
    C2B C3B H3B . . 120.3 ?
    C4B C3B H3B . . 120.3 ?
    O4B C23B H23D . . 109.5 ?
    O4B C23B H23E . . 109.5 ?
    H23D C23B H23E . . 109.5 ?
    O4B C23B H23F . . 109.5 ?
    H23D C23B H23F . . 109.5 ?
    H23E C23B H23F . . 109.5 ?
    N1B C15B H15G . . 109.5 ?
    N1B C15B H15H . . 109.5 ?
    H15G C15B H15H . . 109.5 ?
    N1B C15B H15I . . 109.5 ?
    H15G C15B H15I . . 109.5 ?
    H15H C15B H15I . . 109.5 ?
    N1B C15B H15J . . 109.5 ?
    H15G C15B H15J . . 141.1 ?
    H15H C15B H15J . . 56.3 ?
    H15I C15B H15J . . 56.3 ?
    N1B C15B H15K . . 109.5 ?
    H15G C15B H15K . . 56.3 ?
    H15H C15B H15K . . 141.1 ?
    H15I C15B H15K . . 56.3 ?
    H15J C15B H15K . . 109.5 ?
    N1B C15B H15L . . 109.5 ?
    H15G C15B H15L . . 56.3 ?
    H15H C15B H15L . . 56.3 ?
    H15I C15B H15L . . 141.1 ?
    H15J C15B H15L . . 109.5 ?
    H15K C15B H15L . . 109.5 ?
    C22B C21B C20B . . 121.3(3) ?
    C22B C21B H21B . . 119.3 ?
    C20B C21B H21B . . 119.3 ?
    C3B C4B C5B . . 120.2(3) ?
    C3B C4B H4B . . 119.9 ?
    C5B C4B H4B . . 119.9 ?
loop_
    _geom_hbond_atom_site_label_D
    _geom_hbond_atom_site_label_H
    _geom_hbond_atom_site_label_A
    _geom_hbond_site_symmetry_A
    _geom_hbond_distance_DH
    _geom_hbond_distance_HA
    _geom_hbond_distance_DA
    _geom_hbond_angle_DHA
    C21A H21A O5B 2_676 0.93 2.55 3.435(4) 158.5
    C20B H20B O5A 2_776 0.93 2.34 3.175(3) 149.2
    C23B H23D O6B 1_545 0.96 2.46 3.249(4) 138.9
data_global
_journal_date_recd_electronic     2013-06-12
_journal_date_accepted     2013-06-28
_journal_name_full     'Acta Crystallographica, Section E'
_journal_year     2013
_journal_volume     69
_journal_issue      8
_journal_page_first     o1199
_journal_page_last     o1200
_journal_paper_category     QO
_journal_paper_doi     10.1107/S1600536813017789
_journal_coeditor_code     BT6915
_publ_contact_author_name     'Aravindhan S'
_publ_contact_author_address
;
Department of Physics
Presidency College
Chennai 600 005
India
;
_publ_contact_author_email     'aravindhanpresidency@gmail.com'
_publ_contact_author_fax     ?
_publ_contact_author_phone     '091- 9443203669'
_publ_section_title
;\
14-Methoxy-4,6-dimethyl-9-phenyl-8,12-dioxa-4,6-diazatetracyclo[8.8.0.0^2,\
7^.0^13,18^]octadeca-2(7),13,15,17-tetraene-3,5,11-trione
;
loop_
    _publ_author_name
    _publ_author_footnote
    _publ_author_address
    'Jagadeesan, G' .
;
Department of Physics
Presidency College
Chennai 600 005
India
;
    'Jayashree, S.' .
;
Center for Advanced Study in Botany,
University of Madras, Guindy Campus, Chennai 600 025, India
;
    'Kannan, D.' .
;
Department of Organic Chemistry,
University of Madras, Guindy Campus, Chennai 600 025, India
;
    'Bakthadoss, M.' .
;
Department of Organic Chemistry,
University of Madras, Guindy Campus, Chennai 600 025, India
;
    'Aravindhan, S.' .
;
Department of Physics
Presidency College
Chennai 600 005
India
;
_iucr_refine_instructions_details
;
TITL CUMARIN in P-1
CELL  0.71073   9.2283  14.0584  16.4457   94.869  102.547  105.270
ZERR     4.00   0.0007   0.0010   0.0013    0.002    0.002    0.002
LATT   1
SFAC  C    H    N    O
UNIT  92   80   8    24
MERG   2
EQIV $1  -x+1,-y+2,-z+1
EQIV $2   -x+2,-y+2,-z+1
EQIV $3   x,+y-1,+z
HTAB C21A O5B
HTAB C20B O5A
HTAB C23B O6B
HTAB C21A O5B_$1
HTAB C20B O5A_$2
HTAB C23B O6B_$3
OMIT -2 3 7
OMIT  0 3 7
FMAP   2
PLAN   20
ACTA
BOND   $H
L.S.  10
WGHT    0.052800    1.215500
EXTI    0.004064
FVAR       0.40944
O1A   4    0.439582    0.841837    0.137708    11.00000    0.05825    0.04101 =
         0.03180    0.00040    0.00182    0.02540
O3A   4    0.627929    0.606146    0.253008    11.00000    0.06127    0.04051 =
         0.05840    0.01437    0.02628    0.02528
N1A   3    0.424258    0.987307    0.196108    11.00000    0.05284    0.03779 =
         0.03483    0.00627    0.00801    0.02057
O6A   4    0.397023    1.132868    0.250560    11.00000    0.10033    0.04217 =
         0.05827    0.00537    0.01168    0.03614
O5A   4    0.649082    0.964185    0.427057    11.00000    0.08252    0.05182 =
         0.03368    0.00154   -0.00117    0.02008
O1B   4    1.008119    1.357321    0.175402    11.00000    0.05912    0.04163 =
         0.06845    0.01634    0.02874    0.01255
O2B   4    0.709025    1.040693    0.089276    11.00000    0.06185    0.05554 =
         0.04121   -0.00517    0.00456    0.01290
O3B   4    0.841864    1.034138    0.214407    11.00000    0.06355    0.03516 =
         0.04421    0.00379    0.00178    0.01226
O2A   4    0.774045    0.660039    0.168728    11.00000    0.05838    0.05569 =
         0.06335    0.00975    0.02665    0.02656
C11A  1    0.472708    0.904699    0.209277    11.00000    0.03941    0.03308 =
         0.03382    0.00369    0.00839    0.01166
N2A   3    0.517270    1.046711    0.340245    11.00000    0.06436    0.03302 =
         0.03603    0.00171    0.01400    0.01292
C9A   1    0.616763    0.805483    0.294727    11.00000    0.03948    0.03710 =
         0.03221    0.00422    0.00293    0.01257
C10A  1    0.547012    0.890860    0.285342    11.00000    0.04568    0.03284 =
         0.03335    0.00573    0.00987    0.01192
C24A  1    0.685669    0.676016    0.206973    11.00000    0.04203    0.04287 =
         0.04186    0.00572    0.00969    0.01588
C17A  1    0.529387    0.719428    0.331326    11.00000    0.04339    0.03917 =
         0.03066    0.00726    0.00409    0.01349
O4A   4    0.476149    0.452745    0.305779    11.00000    0.08770    0.03717 =
         0.07657    0.01579    0.03174    0.02185
N1B   3    1.004463    1.497112    0.250954    11.00000    0.05460    0.03554 =
         0.07322    0.01370    0.01049    0.00942
O5B   4    0.767941    1.349294    0.401337    11.00000    0.08291    0.05697 =
         0.05833    0.00323    0.03002    0.02103
C14A  1    0.442694    1.060424    0.262002    11.00000    0.05686    0.03143 =
         0.04382    0.00510    0.01428    0.01223
C6A   1    0.453578    0.697900    0.058318    11.00000    0.04762    0.04434 =
         0.03915    0.00036    0.00288    0.02205
C11B  1    0.962882    1.394798    0.239847    11.00000    0.04196    0.03845 =
         0.05417    0.00764    0.00679    0.01329
N2B   3    0.891154    1.495578    0.364775    11.00000    0.05943    0.04002 =
         0.05690   -0.00337    0.00037    0.01976
C8B   1    0.828892    1.197986    0.178435    11.00000    0.04349    0.04100 =
         0.03912    0.00958    0.00963    0.01416
C18A  1    0.537580    0.624776    0.307039    11.00000    0.04433    0.04107 =
         0.03823    0.00931    0.00980    0.01779
C10B  1    0.885063    1.340723    0.288656    11.00000    0.04396    0.03574 =
         0.04592    0.00577    0.00690    0.01237
C18B  1    0.929569    1.082668    0.294470    11.00000    0.04948    0.03646 =
         0.03895    0.00716    0.00884    0.00976
O4B   4    1.004271    0.936603    0.302000    11.00000    0.08679    0.04557 =
         0.07816    0.01360    0.00488    0.03142
C22A  1    0.441563    0.729820    0.388209    11.00000    0.06088    0.04468 =
         0.03822    0.00616    0.01453    0.01846
AFIX  43
H22A  2    0.432092    0.792326    0.404875    11.00000   -1.20000
AFIX   0
C13B  1    0.841532    1.391086    0.354714    11.00000    0.05136    0.04285 =
         0.04968    0.00095    0.00350    0.01799
C8A   1    0.629945    0.767494    0.207529    11.00000    0.04054    0.03785 =
         0.03900    0.00845    0.01108    0.01408
C24B  1    0.787808    1.086279    0.155305    11.00000    0.04387    0.04171 =
         0.03843    0.00571    0.01300    0.01165
C9B   1    0.831871    1.228617    0.269777    11.00000    0.04418    0.03528 =
         0.03864    0.00596    0.01003    0.00996
C7B   1    0.986296    1.250261    0.163400    11.00000    0.04705    0.04412 =
         0.04833    0.01242    0.01407    0.01710
C19A  1    0.460586    0.541117    0.336744    11.00000    0.05384    0.03835 =
         0.04876    0.01076    0.00989    0.01466
C17B  1    0.929368    1.176522    0.326211    11.00000    0.04966    0.03930 =
         0.03715    0.00838    0.01097    0.01173
O6B   4    1.011388    1.640948    0.326773    11.00000    0.07836    0.03468 =
         0.10593    0.00291   -0.00365    0.01414
C13A  1    0.577518    0.966616    0.356101    11.00000    0.05215    0.03561 =
         0.03686    0.00680    0.01081    0.00848
C7A   1    0.471177    0.746967    0.145753    11.00000    0.04590    0.03606 =
         0.03631    0.00361    0.00739    0.01510
C14B  1    0.970455    1.550676    0.315113    11.00000    0.05166    0.03613 =
         0.06961    0.00146   -0.00894    0.01623
C6B   1    1.004122    1.222836    0.076783    11.00000    0.04531    0.05216 =
         0.05218    0.02004    0.02016    0.01830
C21A  1    0.368376    0.648505    0.420175    11.00000    0.06802    0.05746 =
         0.04553    0.01099    0.02375    0.01834
AFIX  43
H21A  2    0.312374    0.657030    0.459521    11.00000   -1.20000
AFIX   0
C15A  1    0.354029    1.002394    0.110755    11.00000    0.06476    0.04730 =
         0.04116    0.00928    0.00179    0.02623
AFIX 127
H15A  2    0.296451    1.049720    0.114331    10.50000   -1.50000
H15B  2    0.285581    0.940081    0.079504    10.50000   -1.50000
H15C  2    0.434215    1.027230    0.082716    10.50000   -1.50000
H15D  2    0.381047    0.961634    0.070036    10.50000   -1.50000
H15E  2    0.391917    1.071273    0.104863    10.50000   -1.50000
H15F  2    0.243283    0.984124    0.101651    10.50000   -1.50000
AFIX   0
C2B   1    1.092095    1.121806   -0.014535    11.00000    0.06789    0.08020 =
         0.06462    0.01435    0.03113    0.03613
AFIX  43
H2B   2    1.141773    1.073304   -0.021970    11.00000   -1.20000
AFIX   0
C16A  1    0.538470    1.123171    0.411951    11.00000    0.10527    0.04249 =
         0.04194   -0.00392    0.01925    0.02092
AFIX 127
H16A  2    0.548058    1.094192    0.462936    10.50000   -1.50000
H16B  2    0.450495    1.148783    0.403731    10.50000   -1.50000
H16C  2    0.630709    1.176502    0.416044    10.50000   -1.50000
H16D  2    0.538117    1.185460    0.392204    10.50000   -1.50000
H16E  2    0.635680    1.130868    0.451409    10.50000   -1.50000
H16F  2    0.455466    1.103149    0.439096    10.50000   -1.50000
AFIX   0
C1A   1    0.371281    0.598528    0.034362    11.00000    0.07086    0.04725 =
         0.05732   -0.00489    0.01105    0.02053
AFIX  43
H1A   2    0.327679    0.562684    0.072468    11.00000   -1.20000
AFIX   0
C5B   1    0.943027    1.262395    0.008619    11.00000    0.07576    0.06888 =
         0.06484    0.02877    0.02884    0.03565
AFIX  43
H5B   2    0.891227    1.309786    0.015731    11.00000   -1.20000
AFIX   0
C20A  1    0.376750    0.554078    0.394693    11.00000    0.06298    0.04632 =
         0.05441    0.01684    0.01764    0.00994
AFIX  43
H20A  2    0.326093    0.499616    0.416535    11.00000   -1.20000
AFIX   0
C20B  1    1.102875    1.071202    0.420476    11.00000    0.07685    0.06725 =
         0.05562    0.02170    0.00218    0.03165
AFIX  43
H20B  2    1.160205    1.036375    0.453082    11.00000   -1.20000
AFIX   0
C19B  1    1.015264    1.028497    0.340633    11.00000    0.05701    0.04273 =
         0.05436    0.01503    0.01065    0.01640
C16B  1    0.854743    1.550859    0.433323    11.00000    0.08925    0.05946 =
         0.06540   -0.01325   -0.00150    0.03842
AFIX 127
H16G  2    0.823217    1.506708    0.471790    10.50000   -1.50000
H16H  2    0.772139    1.578065    0.410536    10.50000   -1.50000
H16I  2    0.944985    1.604072    0.462616    10.50000   -1.50000
H16J  2    0.870343    1.619189    0.424838    10.50000   -1.50000
H16K  2    0.921421    1.547832    0.486092    10.50000   -1.50000
H16L  2    0.748575    1.521825    0.434012    10.50000   -1.50000
AFIX   0
C22B  1    1.019423    1.217731    0.406003    11.00000    0.08727    0.05527 =
         0.03973   -0.00025    0.00314    0.02648
AFIX  43
H22B  2    1.021950    1.281154    0.428832    11.00000   -1.20000
AFIX   0
C23A  1    0.399705    0.365075    0.334866    11.00000    0.08402    0.03724 =
         0.09786    0.02003    0.02048    0.01148
AFIX  33
H23A  2    0.420318    0.308218    0.308397    11.00000   -1.50000
H23B  2    0.289974    0.356275    0.320907    11.00000   -1.50000
H23C  2    0.437368    0.371725    0.394872    11.00000   -1.50000
AFIX   0
C4A   1    0.499593    0.702338   -0.078995    11.00000    0.09399    0.08983 =
         0.04367    0.00821    0.01945    0.04522
AFIX  43
H4A   2    0.543745    0.737430   -0.117311    11.00000   -1.20000
AFIX   0
C3A   1    0.417384    0.603379   -0.102281    11.00000    0.09763    0.08985 =
         0.04291   -0.01685    0.00011    0.05502
AFIX  43
H3A   2    0.405458    0.571533   -0.156266    11.00000   -1.20000
AFIX   0
C2A   1    0.353527    0.552204   -0.046040    11.00000    0.09032    0.06177 =
         0.06754   -0.02225    0.00305    0.02813
AFIX  43
H2A   2    0.297295    0.485280   -0.061916    11.00000   -1.20000
AFIX   0
C5A   1    0.517086    0.749997    0.000847    11.00000    0.07205    0.05932 =
         0.04394    0.00136    0.01538    0.02303
AFIX  43
H5A   2    0.571694    0.817271    0.015991    11.00000   -1.20000
AFIX   0
C1B   1    1.079014    1.152405    0.064440    11.00000    0.06577    0.07435 =
         0.05648    0.02134    0.02536    0.03912
AFIX  43
H1B   2    1.121390    1.125094    0.110112    11.00000   -1.20000
AFIX   0
C3B   1    1.033007    1.161866   -0.081856    11.00000    0.06864    0.08155 =
         0.05868    0.01743    0.03430    0.01765
AFIX  43
H3B   2    1.043376    1.141710   -0.135105    11.00000   -1.20000
AFIX   0
C23B  1    1.099007    0.882558    0.345711    11.00000    0.09565    0.06180 =
         0.12297    0.03447    0.01502    0.04213
AFIX  33
H23D  2    1.080745    0.819183    0.312306    11.00000   -1.50000
H23E  2    1.073938    0.872262    0.398581    11.00000   -1.50000
H23F  2    1.206203    0.919796    0.355713    11.00000   -1.50000
AFIX   0
C15B  1    1.087106    1.552963    0.195791    11.00000    0.08463    0.04731 =
         0.10081    0.02890    0.02739    0.00495
AFIX 127
H15G  2    1.121537    1.622686    0.218242    10.50000   -1.50000
H15H  2    1.019024    1.542830    0.140616    10.50000   -1.50000
H15I  2    1.175152    1.530136    0.192207    10.50000   -1.50000
H15J  2    1.088939    1.507748    0.149134    10.50000   -1.50000
H15K  2    1.191451    1.587605    0.226761    10.50000   -1.50000
H15L  2    1.035323    1.600299    0.175170    10.50000   -1.50000
AFIX   0
C21B  1    1.105557    1.165538    0.452029    11.00000    0.09775    0.07602 =
         0.04350    0.00417   -0.01052    0.03305
AFIX  43
H21B  2    1.166961    1.194576    0.505633    11.00000   -1.20000
AFIX   0
C4B   1    0.957954    1.232273   -0.070590    11.00000    0.09125    0.08443 =
         0.06001    0.03805    0.02707    0.03077
AFIX  43
H4B   2    0.916930    1.259870   -0.116418    11.00000   -1.20000
AFIX   0
H8A   2    0.702710    0.818062    0.188188    11.00000    0.03975
H9A   2    0.722622    0.830689    0.330212    11.00000    0.03607
H7A   2    0.393320    0.707543    0.168463    11.00000    0.04133
H7B   2    1.071365    1.232684    0.208817    11.00000    0.04959
H9B   2    0.723535    1.205755    0.274573    11.00000    0.04256
H8B   2    0.750264    1.218977    0.138652    11.00000    0.04795
HKLF 4
REM  MALATHYCO1A in P-1
REM R1 =  0.0470 for   5648 Fo > 4sig(Fo)  and  0.0659 for all   7558 data
REM    588 parameters refined using      0 restraints
END
WGHT      0.0507      1.1741
REM Highest difference peak  0.216,  deepest hole -0.178,  1-sigma level  0.042
Q1    1   1.0652  1.6513  0.2718  11.00000  0.05    0.22
Q2    1   0.9258  1.2003  0.1833  11.00000  0.05    0.21
Q3    1   0.5572  0.8416  0.2889  11.00000  0.05    0.20
Q4    1   0.9411  1.2147  0.0399  11.00000  0.05    0.19
Q5    1   0.5030  1.0811  0.4608  11.00000  0.05    0.19
Q6    1   0.4205  0.9863  0.0665  11.00000  0.05    0.18
Q7    1   0.5368  0.9063  0.3274  11.00000  0.05    0.17
Q8    1   0.9088  1.2115  0.2978  11.00000  0.05    0.17
Q9    1   1.1015  1.0688  0.3652  11.00000  0.05    0.16
Q10   1   1.0081  0.9194  0.4733  11.00000  0.05    0.16
Q11   1   1.0138  1.0972 -0.1571  11.00000  0.05    0.16
Q12   1   1.0146  1.2154  0.3559  11.00000  0.05    0.16
Q13   1   0.5235  0.6787  0.3116  11.00000  0.05    0.16
Q14   1   0.9759  1.1661  0.0581  11.00000  0.05    0.16
Q15   1   0.3123  0.3794  0.3776  11.00000  0.05    0.16
Q16   1   0.8446  1.2139  0.2253  11.00000  0.05    0.16
Q17   1   0.8811  1.2929  0.2829  11.00000  0.05    0.15
Q18   1   0.5628  0.9209  0.2458  11.00000  0.05    0.15
Q19   1   0.8838  1.2419  0.1127  11.00000  0.05    0.15
Q20   1   1.0316  1.5245  0.2150  11.00000  0.05    0.15
;
