# Supplementary material for: 14-Meth­oxy-4,6-dimethyl-9-phenyl-8,12-dioxa-4,6-di­aza­tetra­cyclo­[8.8.0.02,7.013,18]octa­deca-2(7),13,15,17-tetra­ene-3,5,11-trione
Source: Acta Crystallogr Sect E Struct Rep Online. 2013 Jul 3;69(Pt 8):o1199–200. doi: 10.1107/S1600536813017789 (PMC3793711; doi:10.1107/S1600536813017789)
Supplement: Supplementary file 2 [file e-69-o1199-Isup2.hkl]

#
# h,k,l, Fc-squared, Fo-squared, sigma(Fo-squared) and status flag
#
data_I
_shelx_title ' MALATHYCO1A in P-1'
_shelx_refln_list_code          4
_shelx_F_calc_maximum      252.76
_exptl_crystal_F_000       880.00
_reflns_d_resolution_high  0.8182
 
loop_
 _symmetry_equiv_pos_as_xyz
 'x, y, z'
 '-x, -y, -z'
 
_cell_length_a     9.2283
_cell_length_b    14.0584
_cell_length_c    16.4457
_cell_angle_alpha  94.869
_cell_angle_beta  102.547
_cell_angle_gamma 105.270
 
_shelx_F_squared_multiplier     1.000
 
loop_
 _refln_index_h
 _refln_index_k
 _refln_index_l
 _refln_F_squared_calc
 _refln_F_squared_meas
 _refln_F_squared_sigma
 _refln_observed_status
   1   0   0      238.51      163.22      9.90 o
   2   0   0    52626.55    63149.31    601.60 o
   3   0   0      343.80      344.68      4.20 o
   4   0   0      179.22      188.79      3.54 o
   5   0   0      666.68      743.19      8.62 o
   6   0   0      214.37      231.35      3.79 o
   7   0   0       24.88       26.09      2.00 o
   8   0   0       45.22       39.33      4.56 o
   9   0   0       48.15       69.83      7.59 o
  10   0   0        1.09        0.48      7.40 o
 -10   1   0        1.80        4.19      5.55 o
  -9   1   0        0.00       -3.23      3.30 o
  -8   1   0      234.73      223.02      9.09 o
  -7   1   0       51.11       47.44      2.46 o
  -6   1   0       29.84       35.35      2.07 o
  -5   1   0      478.33      450.50      7.33 o
  -4   1   0       85.50       78.75      1.77 o
  -3   1   0      662.64      633.36      6.66 o
  -2   1   0     1321.13     1337.91     13.06 o
  -1   1   0     1354.81     1167.31     19.36 o
   1   1   0       96.00       88.77      0.95 o
   2   1   0     2585.44     2581.84     21.94 o
   3   1   0      139.24      122.25      2.17 o
   4   1   0      302.60      289.24      4.36 o
   5   1   0        0.53        0.66      0.71 o
   6   1   0      216.96      225.62      3.86 o
   7   1   0      165.58      151.98      4.62 o
   8   1   0       81.49       88.20      6.01 o
   9   1   0        2.19       -0.24      4.22 o
  10   1   0        0.79       -3.82      7.16 o
 -10   2   0        7.03       11.27      5.86 o
  -9   2   0       30.52       30.72      4.77 o
  -8   2   0       27.60       34.33      4.35 o
  -7   2   0       70.43       61.38      3.18 o
  -6   2   0      122.65      114.36      3.51 o
  -5   2   0      274.06      267.06      5.19 o
  -4   2   0      108.27      104.19      2.12 o
  -3   2   0     3807.92     3738.55     36.31 o
  -2   2   0      906.25      940.72      9.15 o
  -1   2   0       22.52       22.75      0.57 o
   0   2   0      862.40      828.95     26.64 o
   1   2   0     1186.77     1235.11     11.22 o
   2   2   0      172.35      161.30      2.79 o
   3   2   0      750.62      725.43      7.98 o
   4   2   0     1411.31     1296.19     15.82 o
   5   2   0       33.06       41.85      1.79 o
   6   2   0       55.42       51.25      2.68 o
   7   2   0      214.86      201.08      5.25 o
   8   2   0        5.01       -2.57      2.57 o
   9   2   0        0.15       -4.10      4.10 o
  10   2   0        2.89        3.96      4.26 o
 -10   3   0        4.28        7.77      5.73 o
  -9   3   0       15.51        9.36      5.01 o
  -8   3   0       40.36       41.11      3.78 o
  -7   3   0       76.08       77.14      3.64 o
  -6   3   0       66.00       68.71      2.73 o
  -5   3   0      726.87      747.32      9.59 o
  -4   3   0      285.09      292.07      4.46 o
  -3   3   0     1441.65     1345.64     13.66 o
  -2   3   0      725.23      710.47      8.26 o
  -1   3   0     6744.37     6334.70     71.66 o
   0   3   0      820.32      868.84     28.14 o
   1   3   0     1605.13     1522.66     15.74 o
   2   3   0     1387.15     1330.87     12.55 o
   3   3   0       13.58       14.69      0.94 o
   4   3   0      581.30      574.85      9.36 o
   5   3   0       19.97       18.41      1.74 o
   6   3   0      157.03      158.71      3.77 o
   7   3   0        1.33        3.53      2.10 o
   8   3   0        0.84       -0.98      2.49 o
   9   3   0       26.43       20.59      4.50 o
 -10   4   0        4.52        7.74      5.27 o
  -9   4   0       53.62       57.66      7.06 o
  -8   4   0        0.38       -0.99      2.31 o
  -7   4   0      148.13      145.17      4.29 o
  -6   4   0      796.65      748.59     10.65 o
  -5   4   0      197.48      180.10      3.83 o
  -4   4   0      145.60      155.60      2.96 o
  -3   4   0       61.15       66.50      1.74 o
  -2   4   0      118.50      116.51      2.02 o
  -1   4   0       15.68       17.73      0.57 o
   0   4   0      110.49      133.37      6.09 o
   1   4   0       37.93       43.90      1.32 o
   2   4   0     1149.55     1068.03     11.16 o
   3   4   0       35.74       43.54      1.26 o
   4   4   0      203.06      182.26      3.07 o
   5   4   0        0.10       -0.51      0.96 o
   6   4   0      234.25      222.98      4.33 o
   7   4   0       14.01        8.71      2.35 o
   8   4   0        5.89        4.98      3.29 o
   9   4   0        4.42        4.54      3.83 o
 -11   5   0        0.35        5.49      9.07 o
 -10   5   0        0.44        2.63      5.12 o
  -9   5   0       81.51       90.35     11.69 o
  -8   5   0       10.02       12.28      3.39 o
  -7   5   0        8.28       16.26      3.52 o
  -6   5   0       47.29       49.71      2.94 o
  -5   5   0     1353.13     1395.02     17.51 o
  -4   5   0     1973.94     1951.43     23.21 o
  -3   5   0     2219.16     2238.22     27.75 o
  -2   5   0      653.97      651.72      8.55 o
  -1   5   0      631.88      596.24     13.91 o
   0   5   0      619.75      608.40     21.15 o
   1   5   0      923.76     1022.07     21.59 o
   2   5   0      117.61      128.29      2.19 o
   3   5   0     1014.25      991.01     14.55 o
   4   5   0      263.45      278.68      4.08 o
   5   5   0      718.38      697.37      9.78 o
   6   5   0       45.46       38.10      2.35 o
   7   5   0       35.41       28.25      2.89 o
   8   5   0        8.80        6.94      3.04 o
   9   5   0       88.17       94.74      9.83 o
 -10   6   0       16.99       14.50      7.01 o
  -9   6   0      121.18      123.02      7.24 o
  -8   6   0      205.89      183.45      8.11 o
  -7   6   0        0.23       -0.92      1.40 o
  -6   6   0       68.83       79.91      2.82 o
  -5   6   0       17.37       15.17      1.39 o
  -4   6   0      124.75      147.46      3.33 o
  -3   6   0     1697.68     1694.41     19.95 o
  -2   6   0     7419.84     7423.38     96.28 o
  -1   6   0       26.09       31.31      1.55 o
   0   6   0       13.09       17.72      3.04 o
   1   6   0      577.31      632.28      9.82 o
   2   6   0      251.95      266.70      4.48 o
   3   6   0       42.95       31.85      1.13 o
   4   6   0       18.79       20.20      1.20 o
   5   6   0        0.61       -1.11      1.20 o
   6   6   0       78.73       70.65      2.98 o
   7   6   0      135.71      138.00      5.29 o
   8   6   0       42.25       39.87      4.03 o
 -10   7   0        0.35        2.09      4.81 o
  -9   7   0        9.63       10.79      3.92 o
  -8   7   0       43.83       40.09      4.55 o
  -7   7   0        9.71       11.93      2.28 o
  -6   7   0        8.23        8.06      1.57 o
  -5   7   0      188.96      193.80      3.99 o
  -4   7   0      286.78      289.59      5.10 o
  -3   7   0      511.25      574.70      8.09 o
  -2   7   0      794.36      827.56     14.17 o
  -1   7   0     3640.04     4044.17     74.38 o
   0   7   0      926.79      999.89     19.22 o
   1   7   0     2718.90     2890.05     46.00 o
   2   7   0       13.85       18.15      2.38 o
   3   7   0      128.23      130.29      2.64 o
   4   7   0      358.42      336.96      4.63 o
   5   7   0      268.05      254.06      4.67 o
   6   7   0      221.03      208.93      4.94 o
   7   7   0       54.12       44.17      3.45 o
   8   7   0       75.61       65.67      6.87 o
 -10   8   0       20.45       21.91      7.52 o
  -9   8   0       18.09       22.83      4.61 o
  -8   8   0       19.22       24.41      4.20 o
  -7   8   0       12.43        6.54      2.23 o
  -6   8   0       38.45       45.94      2.24 o
  -5   8   0       38.42       51.43      2.09 o
  -4   8   0      129.24      131.91      3.12 o
  -3   8   0      175.87      187.81      3.67 o
  -2   8   0     1101.37     1167.03     25.25 o
  -1   8   0       30.40      147.74     12.81 o
   0   8   0      266.72      291.05      6.46 o
   1   8   0        1.22        8.82      1.55 o
   2   8   0      121.67      107.60      3.43 o
   3   8   0       23.35       23.24      1.36 o
   4   8   0        1.66       -0.45      1.20 o
   5   8   0      118.23      120.32      3.50 o
   6   8   0        0.18       -1.60      1.60 o
   7   8   0       31.02       42.68      3.29 o
 -10   9   0        0.44       -4.83      6.98 o
  -9   9   0        4.67        0.30      5.85 o
  -8   9   0        4.97       -1.24      3.28 o
  -7   9   0       42.79       50.14      3.42 o
  -6   9   0      235.61      220.81      4.72 o
  -5   9   0       44.31       44.86      1.99 o
  -4   9   0        8.45       13.45      1.29 o
  -3   9   0       52.58       55.51      2.06 o
  -2   9   0      594.83      603.25     15.37 o
  -1   9   0        0.76        1.19      1.34 o
   0   9   0        0.19        3.21      1.00 o
   1   9   0        0.17        0.40      1.24 o
   2   9   0       82.47       79.06      3.07 o
   3   9   0       18.87       13.12      1.63 o
   4   9   0        3.10        1.72      1.30 o
   5   9   0        0.31       -0.65      1.67 o
   6   9   0       14.56       17.36      3.15 o
   7   9   0        9.07        9.74      3.28 o
 -10  10   0        7.33        1.79      6.98 o
  -9  10   0       41.82       47.60      6.32 o
  -8  10   0       19.83       14.13      3.61 o
  -7  10   0        0.33       -0.98      2.30 o
  -6  10   0      107.46      108.82      3.34 o
  -5  10   0       56.77       66.16      2.54 o
  -4  10   0      129.45      137.81      3.61 o
  -3  10   0        6.20        7.70      1.94 o
  -2  10   0      472.17      410.97     11.29 o
  -1  10   0        5.27        5.01      1.52 o
   0  10   0     1044.86     1000.20     23.53 o
   1  10   0       21.46       22.01      2.57 o
   2  10   0       50.14       43.70      2.76 o
   3  10   0       16.28       17.50      1.47 o
   4  10   0      172.07      172.61      4.00 o
   5  10   0        7.90        5.57      1.87 o
   6  10   0       31.93       35.26      3.76 o
 -10  11   0       36.02       36.66      6.55 o
  -9  11   0       29.88       33.46      8.44 o
  -8  11   0       48.74       41.72      4.50 o
  -7  11   0       91.82      112.89      5.16 o
  -6  11   0       15.57       26.75      2.91 o
  -5  11   0        0.05       -0.41      1.44 o
  -4  11   0      217.48      205.78      5.36 o
  -3  11   0        6.48        8.42      1.83 o
  -2  11   0       30.83       22.37      2.38 o
  -1  11   0       31.40       38.41      2.55 o
   0  11   0       18.23       33.74      2.25 o
   1  11   0       13.86       13.94      1.95 o
   2  11   0      371.18      385.70      9.57 o
   3  11   0       97.65      110.78      2.95 o
   4  11   0        4.00        6.18      1.63 o
   5  11   0        5.13        4.52      1.97 o
  -9  12   0      103.44      117.32      8.58 o
  -8  12   0       17.62       13.21      3.55 o
  -7  12   0        0.53       -2.20      2.20 o
  -6  12   0      169.80      162.81      4.29 o
  -5  12   0        2.52       -1.02      1.36 o
  -4  12   0       44.76       38.08      2.69 o
  -3  12   0        4.84        2.01      1.69 o
  -2  12   0       44.76       41.95      3.13 o
  -1  12   0      102.35       90.68      4.07 o
   0  12   0      107.84      123.70      4.64 o
   1  12   0      368.07      359.67      8.87 o
   2  12   0       45.30       46.26      2.42 o
   3  12   0       28.01       39.09      2.16 o
   4  12   0        8.55       10.97      1.89 o
   5  12   0        9.85        8.48      3.07 o
  -9  13   0       11.43       18.22     11.42 o
  -8  13   0       52.30       57.83      5.02 o
  -7  13   0       24.37       16.89      3.34 o
  -6  13   0       17.51       17.39      2.03 o
  -5  13   0       73.11       48.37      3.74 o
  -4  13   0       31.00       25.73      2.45 o
  -3  13   0      205.08      194.97      5.99 o
  -2  13   0        5.65        7.21      2.18 o
  -1  13   0       39.14       30.08      2.98 o
   0  13   0       10.41       14.51      2.15 o
   1  13   0        0.00        2.79      1.93 o
   2  13   0       23.68       23.14      2.04 o
   3  13   0       66.53       70.17      3.86 o
   4  13   0       17.85       16.11      2.21 o
  -8  14   0       41.38       41.35      4.47 o
  -7  14   0       17.05       14.23      2.77 o
  -6  14   0       29.14       29.66      3.17 o
  -5  14   0       46.75       53.70      3.55 o
  -4  14   0      125.33      125.48      4.62 o
  -3  14   0       83.57       86.26      4.49 o
  -2  14   0       62.52       56.33      3.75 o
  -1  14   0       95.72       91.24      4.43 o
   0  14   0       25.91       21.84      2.51 o
   1  14   0      115.24      112.74      4.61 o
   2  14   0        4.95        4.44      1.38 o
   3  14   0       23.47       17.68      1.97 o
  -7  15   0        5.49        6.94      2.10 o
  -6  15   0        8.15        7.39      2.56 o
  -5  15   0        4.51        5.22      1.98 o
  -4  15   0        0.06       -1.77      1.77 o
  -3  15   0        1.29       -1.08      1.86 o
  -2  15   0        1.54        3.16      1.91 o
  -1  15   0       66.81       69.41      4.05 o
   0  15   0       22.93       20.11      2.35 o
   1  15   0        1.03        3.88      1.92 o
   2  15   0       38.39       35.08      2.04 o
  -6  16   0        0.19        1.52      2.48 o
  -5  16   0       18.50       21.53      2.52 o
  -4  16   0        2.23        4.42      2.10 o
  -3  16   0        0.02        0.40      2.33 o
  -2  16   0       42.96       45.80      3.39 o
  -1  16   0        0.78        3.43      2.02 o
   0  16   0        1.09        3.81      1.95 o
  -4  17   0        0.07       -0.65      2.14 o
  -3  17   0       13.18       12.07      2.44 o
   2 -17   1        0.19       -2.33      2.33 o
   3 -17   1       13.25       14.36      2.10 o
   4 -17   1       10.03        8.53      2.07 o
   0 -16   1        5.47        6.44      6.26 o
   1 -16   1       42.89       44.54      2.91 o
   2 -16   1        6.35        7.31      2.34 o
   3 -16   1       12.56        9.43      3.53 o
   4 -16   1        4.25        4.78      1.82 o
   5 -16   1        2.48        3.95      3.18 o
   6 -16   1        8.77        9.22      3.14 o
  -2 -15   1       24.98       29.69      2.31 o
  -1 -15   1       49.27       45.97      5.01 o
   0 -15   1       24.31       23.45      4.35 o
   1 -15   1       89.00       83.77      4.03 o
   2 -15   1        2.24        3.58      2.00 o
   3 -15   1       28.61       22.88      2.54 o
   4 -15   1        3.41        1.81      1.67 o
   5 -15   1        0.80        1.59      1.81 o
   6 -15   1       36.59       35.15      3.89 o
   7 -15   1       30.04       34.99      2.77 o
  -3 -14   1       72.94       75.05      3.08 o
  -2 -14   1       88.43      103.77      5.38 o
  -1 -14   1      224.86      215.81      6.13 o
   0 -14   1       68.03       52.38      8.41 o
   1 -14   1       67.24       70.43      3.61 o
   2 -14   1        0.21       13.21      2.77 o
   3 -14   1      166.52      150.62      5.18 o
   4 -14   1       27.51       32.52      2.87 o
   5 -14   1        4.86        7.42      2.10 o
   6 -14   1       10.26       31.72      7.84 o
   7 -14   1       93.46       95.10      4.72 o
   8 -14   1       18.98       29.37      5.05 o
  -4 -13   1       47.02       48.78      2.72 o
  -3 -13   1      103.39      103.45      3.20 o
  -2 -13   1        0.22        2.83      1.81 o
  -1 -13   1      368.29      346.28      9.24 o
   0 -13   1       49.54       38.54      3.52 o
   1 -13   1      106.03       87.64      3.86 o
   2 -13   1      251.94      252.72      8.08 o
   3 -13   1       10.24       12.51      2.08 o
   4 -13   1      179.31      153.97      4.93 o
   5 -13   1       17.72        9.10      2.07 o
   6 -13   1       92.77       77.02      3.36 o
   7 -13   1        0.77       -0.88      2.29 o
   8 -13   1       69.41       68.27      5.36 o
   9 -13   1       49.69       34.47     12.17 o
  -5 -12   1        0.98        0.31      1.77 o
  -4 -12   1       26.58       31.65      2.28 o
  -3 -12   1       23.53       24.63      1.63 o
  -2 -12   1        8.00       11.25      2.00 o
  -1 -12   1       49.36       47.15      3.55 o
   0 -12   1       28.63       25.65      2.80 o
   1 -12   1       21.81       20.32      1.98 o
   2 -12   1       39.24       39.35      2.89 o
   3 -12   1       87.92       82.78      3.71 o
   4 -12   1      239.28      209.19      7.15 o
   5 -12   1      262.49      267.53      5.09 o
   6 -12   1      394.45      362.60      7.32 o
   7 -12   1      340.86      333.76      9.13 o
   8 -12   1        0.01       -2.90      2.90 o
   9 -12   1       18.20       10.05      9.42 o
  -6 -11   1       25.20       22.26      3.31 o
  -5 -11   1        0.75        1.26      1.72 o
  -4 -11   1        1.34        0.93      1.36 o
  -3 -11   1       32.24       32.86      1.61 o
  -2 -11   1      378.09      371.55      9.08 o
  -1 -11   1      829.18      768.64     15.91 o
   1 -11   1        0.79        3.54      2.03 o
   2 -11   1      162.63      159.11      9.34 o
   3 -11   1        0.38        2.65      1.64 o
   4 -11   1      336.14      325.73      7.57 o
   5 -11   1      193.05      225.46     11.00 o
   6 -11   1      321.18      304.25      7.39 o
   7 -11   1        7.84        6.23      3.08 o
   8 -11   1        0.28       -2.91      2.91 o
   9 -11   1       39.79       42.80      6.37 o
  -6 -10   1       52.02       55.44      4.80 o
  -5 -10   1        6.61        7.26      1.81 o
  -4 -10   1       61.13       62.13      2.34 o
  -3 -10   1      338.29      328.15      5.28 o
  -2 -10   1       56.11       56.32      5.67 o
  -1 -10   1      394.47      376.93      8.33 o
   0 -10   1      132.58      135.01      8.35 o
   1 -10   1      130.44      133.50      3.83 o
   2 -10   1       16.28       20.76      3.46 o
   3 -10   1      326.86      313.41      6.86 o
   4 -10   1       41.44       38.63      1.75 o
   5 -10   1      441.34      453.19      7.03 o
   6 -10   1      167.36      149.83      4.15 o
   7 -10   1       26.42       32.06      3.29 o
   8 -10   1        7.47        4.18      3.76 o
   9 -10   1        3.98        4.53      4.53 o
  10 -10   1       67.35       70.39     11.16 o
  -7  -9   1       14.15       23.18      3.57 o
  -6  -9   1       38.32       30.15      3.38 o
  -5  -9   1        0.85       -0.50      1.59 o
  -4  -9   1       52.97       46.62      2.10 o
  -3  -9   1      230.75      240.55      4.15 o
  -2  -9   1       30.71       30.97      1.92 o
  -1  -9   1       23.17       34.25      2.12 o
   0  -9   1       66.84       82.56      6.26 o
   1  -9   1       90.04       91.10      2.91 o
   2  -9   1       49.43       50.52      4.44 o
   3  -9   1       45.07       51.35      2.18 o
   4  -9   1      412.40      364.50      5.61 o
   5  -9   1       14.41       17.62      1.52 o
   6  -9   1      139.13      140.27      4.04 o
   7  -9   1        3.56        0.90      3.11 o
   8  -9   1       31.47       22.57      4.12 o
   9  -9   1        0.09        2.04      4.28 o
  10  -9   1       96.04      101.06     13.24 o
  -7  -8   1       37.58       33.85      2.55 o
  -6  -8   1       78.63       75.38      3.00 o
  -5  -8   1       26.79       21.06      2.19 o
  -4  -8   1       65.83       62.40      2.61 o
  -3  -8   1       84.87       73.18      2.04 o
  -2  -8   1       35.48       34.22      1.89 o
  -1  -8   1     1797.27     1762.44     31.54 o
   0  -8   1      109.47      110.31      6.80 o
   1  -8   1      179.71      178.87      6.21 o
   2  -8   1     1918.30     2051.88     38.66 o
   3  -8   1       36.97       35.43      1.41 o
   4  -8   1        2.84        1.02      0.95 o
   5  -8   1       14.67       10.52      1.47 o
   6  -8   1        3.85        4.36      1.49 o
   7  -8   1        3.73       -1.46      1.94 o
   8  -8   1        4.40        7.99      3.48 o
   9  -8   1        8.40        6.49      3.78 o
  10  -8   1        5.61       -2.61      4.72 o
  -8  -7   1        3.14        1.53      2.78 o
  -7  -7   1       86.96       77.96      4.04 o
  -6  -7   1       34.96       35.40      2.16 o
  -5  -7   1      557.73      514.70      7.50 o
  -4  -7   1      291.58      288.14      4.76 o
  -3  -7   1       32.81       34.73      1.59 o
  -2  -7   1      231.10      232.84      5.18 o
  -1  -7   1      653.87      622.99     10.95 o
   0  -7   1     1129.80     1218.56     40.12 o
   1  -7   1     4889.96     5063.03    113.74 o
   2  -7   1      501.29      552.34     11.53 o
   3  -7   1     1576.55     1785.56     22.45 o
   4  -7   1      104.44      125.26      3.04 o
   5  -7   1      260.88      268.18      5.23 o
   6  -7   1      212.26      215.83      4.89 o
   7  -7   1       28.33       25.19      2.74 o
   8  -7   1      102.93       83.97      5.77 o
   9  -7   1       28.93       34.54      4.72 o
  10  -7   1        0.04        6.60      5.37 o
  -8  -6   1        2.03       10.15      3.13 o
  -7  -6   1      114.89      130.44      5.15 o
  -6  -6   1      226.05      285.66     10.22 o
  -5  -6   1       51.47       63.32      4.34 o
  -4  -6   1      105.88      110.65      2.29 o
  -3  -6   1       30.33       31.23      1.26 o
  -2  -6   1      421.06      419.04      7.12 o
  -1  -6   1     1503.85     2021.95     32.80 o
   0  -6   1      603.15      746.68     25.27 o
   1  -6   1      530.43      525.43     10.33 o
   2  -6   1     1734.52     1881.20     27.50 o
   3  -6   1     5114.40     5500.63     58.53 o
   4  -6   1      164.65      242.96      4.24 o
   5  -6   1       59.79       77.25      2.70 o
   6  -6   1       63.54       69.74      2.65 o
   7  -6   1      427.00      420.76      9.45 o
   8  -6   1      688.63      709.92     18.52 o
   9  -6   1       35.11       34.38      6.45 o
  10  -6   1       34.81       35.98      7.46 o
  -9  -5   1        3.38        2.78      3.59 o
  -8  -5   1       32.01       29.39      3.67 o
  -7  -5   1       14.25       11.96      2.41 o
  -6  -5   1      129.29      123.07      3.17 o
  -5  -5   1       84.49       69.31      2.18 o
  -4  -5   1     1439.07     1388.78     14.97 o
  -3  -5   1      164.05      164.17      2.52 o
  -2  -5   1      312.20      306.32      4.77 o
  -1  -5   1      591.04      592.82      8.34 o
   0  -5   1      161.48      157.25      6.74 o
   1  -5   1     1345.73     1269.95     23.90 o
   2  -5   1     2089.18     2030.75     24.93 o
   3  -5   1        6.20       -0.08      0.62 o
   4  -5   1     1012.30     1002.53     13.62 o
   5  -5   1      468.21      516.34      7.75 o
   6  -5   1        3.99        2.74      1.39 o
   7  -5   1       47.46       39.63      2.75 o
   8  -5   1       15.40       19.49      3.73 o
   9  -5   1       50.16       41.17      6.71 o
  10  -5   1       82.23       90.91      9.12 o
  -9  -4   1        5.27        0.65      3.53 o
  -8  -4   1        0.75       -2.49      2.49 o
  -7  -4   1       12.98        3.14      2.16 o
  -6  -4   1       35.96       42.12      2.57 o
  -5  -4   1      280.00      274.93      4.53 o
  -4  -4   1       22.71       35.33      1.46 o
  -3  -4   1       12.74        7.29      0.72 o
  -2  -4   1      111.25      101.57      1.53 o
  -1  -4   1       52.05       49.78      1.16 o
   0  -4   1     1830.55     1771.37     55.65 o
   1  -4   1       24.63       30.10      0.83 o
   2  -4   1      295.03      266.72      3.53 o
   3  -4   1        7.88        8.59      0.83 o
   4  -4   1       40.25       33.47      1.53 o
   5  -4   1     1372.62     1337.59     16.87 o
   6  -4   1       16.75       17.55      1.76 o
   7  -4   1      190.93      199.65      6.07 o
   8  -4   1      252.55      248.02      8.21 o
   9  -4   1       26.23       38.18      6.45 o
  10  -4   1        1.90        5.77      5.50 o
  -9  -3   1       21.19       11.83      5.10 o
  -8  -3   1       19.08       11.93      3.59 o
  -7  -3   1       39.79       44.06      3.91 o
  -6  -3   1        6.83        2.92      1.48 o
  -5  -3   1      827.14      818.04     14.19 o
  -4  -3   1        4.17        1.15      1.05 o
  -3  -3   1      785.05      724.21      7.66 o
  -2  -3   1     2539.36     2311.36     20.55 o
  -1  -3   1     3145.91     3101.58     40.70 o
   0  -3   1       73.89       63.97      2.98 o
   1  -3   1     2871.71     2666.72     30.30 o
   2  -3   1     1071.40     1074.41     11.37 o
   3  -3   1     2103.52     2052.92     24.28 o
   4  -3   1       70.44       78.63      3.25 o
   5  -3   1       32.08       32.41      1.81 o
   6  -3   1      343.74      384.05     15.34 o
   7  -3   1        0.51        0.96      1.44 o
   8  -3   1      115.68      115.56      5.69 o
   9  -3   1        2.38        5.78      4.96 o
  10  -3   1        0.48       -1.53      4.93 o
 -10  -2   1        0.28       -4.05      8.83 o
  -9  -2   1        0.55        8.80      6.44 o
  -8  -2   1       52.36       59.67      4.55 o
  -7  -2   1       84.97      102.43      3.79 o
  -6  -2   1        6.36        7.17      1.24 o
  -5  -2   1       42.03       45.56      1.67 o
  -4  -2   1     1491.85     1461.00     16.61 o
  -3  -2   1      490.50      413.39      4.93 o
  -2  -2   1    11328.60    10673.04     92.71 o
  -1  -2   1      308.86      341.29      3.79 o
   1  -2   1     3127.49     3025.30     30.59 o
   2  -2   1     5612.50     5443.59     49.94 o
   3  -2   1     3649.37     3411.67     31.82 o
   4  -2   1       91.97       86.47      1.97 o
   5  -2   1       77.73       85.48      2.46 o
   6  -2   1      212.93      199.20      4.30 o
   7  -2   1       73.68       85.30      4.03 o
   8  -2   1       36.60       30.91      4.45 o
   9  -2   1       26.70       36.95      6.56 o
  10  -2   1        0.03        0.91      5.02 o
 -10  -1   1       43.90       52.10      7.49 o
  -9  -1   1        0.31        4.13      4.72 o
  -8  -1   1        0.46        0.93      2.74 o
  -7  -1   1      113.07      107.35      3.71 o
  -6  -1   1        1.11        2.11      1.10 o
  -5  -1   1       47.79       41.32      1.69 o
  -4  -1   1       25.49       34.56      1.37 o
  -3  -1   1       16.81       21.59      3.28 o
  -2  -1   1     2185.17     2096.44     16.89 o
  -1  -1   1    13665.75    13474.79    112.14 o
   0  -1   1      295.57       93.19      3.83 o
   1  -1   1     8650.84     8647.01     93.94 o
   2  -1   1      596.54      644.78     14.73 o
   3  -1   1     4223.37     4084.02     39.60 o
   4  -1   1       41.05       40.42      1.43 o
   5  -1   1        9.91       12.29      1.23 o
   6  -1   1       31.86       30.01      1.74 o
   7  -1   1       76.94       81.38      3.22 o
   8  -1   1       15.11       10.76      3.78 o
   9  -1   1       91.01       92.94      6.80 o
  10  -1   1        5.51        4.50      8.23 o
 -10   0   1       13.88       22.55      8.41 o
  -9   0   1        6.82        5.87      4.66 o
  -8   0   1       58.48       59.72      5.15 o
  -7   0   1       28.33       37.72      1.99 o
  -6   0   1       94.29       88.93      2.56 o
  -5   0   1      520.71      537.68      6.89 o
  -4   0   1      220.09      220.80      3.64 o
  -3   0   1     4421.68     4097.38     41.56 o
  -2   0   1     2342.69     2198.96     19.73 o
  -1   0   1     7864.89     7299.07    109.67 o
   0   0   1       44.09       -0.04      0.04 o
   1   0   1     6047.59     5931.09     56.45 o
   2   0   1     3004.31     2894.59     28.08 o
   3   0   1      253.10      220.62      4.69 o
   4   0   1      746.84      692.63      8.18 o
   5   0   1      442.90      415.11      6.12 o
   6   0   1      136.34      121.31      2.72 o
   7   0   1        1.63        0.66      1.71 o
   8   0   1        1.48        8.66      3.35 o
   9   0   1        1.09        3.63      3.91 o
  10   0   1        2.02        3.76      7.28 o
 -10   1   1        5.60        2.21      6.83 o
  -9   1   1       10.01       10.98      4.32 o
  -8   1   1        5.12        3.22      2.91 o
  -7   1   1      203.05      208.63      4.66 o
  -6   1   1        0.19       -0.84      1.18 o
  -5   1   1       77.97       76.30      2.40 o
  -4   1   1       80.02       81.98      1.96 o
  -3   1   1       25.70       31.20      0.98 o
  -2   1   1        0.35        2.89      0.73 o
  -1   1   1     4562.21     3771.70    200.19 o
   0   1   1      743.80      445.62     15.14 o
   1   1   1     6009.81     5891.47     49.30 o
   2   1   1      450.68      374.61      3.71 o
   3   1   1        2.23        2.08      0.53 o
   4   1   1       25.50       29.05      1.62 o
   5   1   1       25.43       19.74      1.37 o
   6   1   1       65.51       75.35      2.16 o
   7   1   1       47.27       51.58      2.88 o
   8   1   1        1.64        2.71      3.33 o
   9   1   1        0.88        0.03      4.26 o
  10   1   1       60.04       64.98      7.90 o
 -10   2   1       38.76       53.85      7.68 o
  -9   2   1        1.42       -0.15      3.23 o
  -8   2   1       10.75       13.62      3.50 o
  -7   2   1      213.93      226.06      5.77 o
  -6   2   1       31.19       32.90      1.98 o
  -5   2   1       99.75      121.43      2.79 o
  -4   2   1        0.17       25.63      2.69 o
  -3   2   1     3724.82     3644.08     33.92 o
  -2   2   1     3767.95     3574.16     34.50 o
  -1   2   1      323.41      425.35     12.85 o
   0   2   1    12555.81    12620.54    127.63 o
   1   2   1      303.51      501.25      9.78 o
   2   2   1      710.55     1023.91     25.20 o
   3   2   1      415.11      408.82      4.93 o
   4   2   1      140.52      127.95      2.43 o
   5   2   1        0.20        3.37      0.94 o
   6   2   1      107.81      122.62      4.32 o
   7   2   1       53.76       63.54      3.04 o
   8   2   1       14.10       17.13      4.82 o
   9   2   1        1.78        3.06      3.73 o
 -11   3   1        0.65       -5.64      5.64 o
 -10   3   1       10.29        4.47      5.53 o
  -9   3   1       13.19        6.03      4.41 o
  -8   3   1      150.98      135.32      6.03 o
  -7   3   1       76.91       76.29      3.38 o
  -6   3   1      769.71      740.52     11.17 o
  -5   3   1       12.63       13.34      1.24 o
  -4   3   1      742.63      756.80      8.86 o
  -3   3   1      308.33      312.67      4.08 o
  -2   3   1     1564.44     1569.78     17.17 o
  -1   3   1      298.32      310.89      3.52 o
   0   3   1      115.35      116.64      1.56 o
   1   3   1     4959.34     4837.46     48.49 o
   2   3   1      735.27      740.14      7.65 o
   3   3   1       12.88       15.93      0.81 o
   4   3   1      150.47      152.99      2.74 o
   5   3   1       42.07       41.87      1.87 o
   6   3   1       64.32       69.35      2.53 o
   7   3   1       12.48       14.67      2.43 o
   8   3   1       14.29        5.81      3.85 o
   9   3   1        0.27       -1.85      3.48 o
 -11   4   1        1.96        2.06      5.95 o
 -10   4   1        9.34        6.78     11.75 o
  -9   4   1        4.24        3.01      4.65 o
  -8   4   1       89.15       81.04      4.76 o
  -7   4   1       32.60       34.79      2.44 o
  -6   4   1      494.01      513.14      7.95 o
  -5   4   1      296.30      316.01      5.03 o
  -4   4   1      302.32      284.99      4.64 o
  -3   4   1       57.63       66.30      1.74 o
  -2   4   1       44.97       62.76      1.52 o
  -1   4   1        0.64        0.02      0.32 o
   0   4   1      162.26      210.48      4.04 o
   1   4   1      174.09      155.49      2.56 o
   2   4   1        4.50        2.10      0.54 o
   3   4   1       16.46        9.35      0.92 o
   4   4   1      545.92      518.10      6.95 o
   5   4   1      194.09      207.88      4.33 o
   6   4   1       53.26       48.48      2.09 o
   7   4   1        0.48       -1.87      1.99 o
   8   4   1        1.27       -2.99      2.99 o
   9   4   1        5.45        6.51      4.01 o
 -11   5   1        0.27        5.46      6.26 o
 -10   5   1       40.15       42.46      7.25 o
  -9   5   1       56.55       57.23     12.97 o
  -8   5   1        5.90        1.98      2.29 o
  -7   5   1       10.88        7.35      1.83 o
  -6   5   1     1225.93     1247.98     18.86 o
  -5   5   1      355.63      369.01      9.88 o
  -4   5   1     2973.99     2999.29     37.24 o
  -3   5   1        9.50        7.06      2.07 o
  -2   5   1        0.18        0.26      0.56 o
  -1   5   1     6858.00     7072.81    101.59 o
   0   5   1       31.80       38.63      2.26 o
   1   5   1     3340.62     3340.77     47.47 o
   2   5   1      516.07      550.22      8.03 o
   3   5   1      933.24      875.98      9.73 o
   4   5   1       63.55       71.50      4.94 o
   5   5   1        0.75       -0.66      1.31 o
   6   5   1        0.03       -0.09      1.47 o
   7   5   1       13.06       16.07      2.66 o
   8   5   1       73.83       66.10      4.67 o
 -11   6   1       12.08        9.94      6.10 o
 -10   6   1        0.16       -1.90      4.86 o
  -9   6   1       67.66       66.76      5.78 o
  -8   6   1       75.04       78.32      5.52 o
  -7   6   1       17.12        9.53      2.28 o
  -6   6   1       48.47       44.71      2.05 o
  -5   6   1      116.16      121.23      3.27 o
  -4   6   1      869.39      922.08     12.63 o
  -3   6   1      598.63      612.46      7.97 o
  -2   6   1      377.10      423.21      6.38 o
  -1   6   1     3477.44     3460.03     63.78 o
   0   6   1     2860.72     3045.75     48.59 o
   1   6   1      317.62      326.30      5.82 o
   2   6   1        1.61        0.27      0.60 o
   3   6   1      155.97      143.89      2.49 o
   4   6   1        0.38       -0.84      0.84 o
   5   6   1       22.29       24.11      1.86 o
   6   6   1      234.45      227.83      5.89 o
   7   6   1       52.65       46.07      3.54 o
   8   6   1        3.73        0.55      3.27 o
 -11   7   1       18.08       37.10     11.04 o
 -10   7   1        4.68       -1.75      4.57 o
  -9   7   1        0.15        3.92      3.30 o
  -8   7   1      261.34      245.04      9.35 o
  -7   7   1       71.96       81.11      3.86 o
  -6   7   1       10.04       10.94      2.17 o
  -5   7   1      877.84      878.22     12.55 o
  -4   7   1      665.12      682.76      9.80 o
  -3   7   1     1602.87     1727.38     23.55 o
  -2   7   1        2.05        4.96      0.97 o
  -1   7   1     1284.26     1336.73     22.12 o
   0   7   1      584.03      608.12     12.39 o
   1   7   1       33.63       50.62      5.63 o
   2   7   1        0.41        1.60      0.94 o
   3   7   1      340.40      327.92      4.98 o
   4   7   1        6.05        7.24      1.06 o
   5   7   1       62.95       72.58      2.58 o
   6   7   1      121.97      117.89      4.61 o
   7   7   1       23.09       25.57      3.07 o
   8   7   1        7.13       14.50      3.92 o
 -10   8   1        7.81        3.57      7.13 o
  -9   8   1       15.53       10.23      3.85 o
  -8   8   1      118.09      118.65      9.45 o
  -7   8   1        0.16       -1.83      1.83 o
  -6   8   1       34.06       32.06      2.01 o
  -5   8   1        0.81        0.88      1.13 o
  -4   8   1       89.66      112.90      2.86 o
  -3   8   1        0.60       -0.38      0.82 o
  -2   8   1     1242.82     1369.96     22.82 o
  -1   8   1       97.29       89.39      3.20 o
   0   8   1       67.12       80.60      2.91 o
   1   8   1      101.09      106.06      5.01 o
   2   8   1        1.60        0.56      0.88 o
   3   8   1       42.16       37.27      1.60 o
   4   8   1       82.54       91.03      2.80 o
   5   8   1       25.18       21.20      1.62 o
   6   8   1       74.06       79.96      3.40 o
   7   8   1        3.95        1.27      2.61 o
 -10   9   1      121.32      113.35     13.60 o
  -9   9   1      144.95      156.58      9.97 o
  -8   9   1      245.64      239.77      8.14 o
  -7   9   1      167.64      152.79      4.91 o
  -6   9   1       24.77       23.90      1.89 o
  -5   9   1       28.19       24.63      1.75 o
  -4   9   1       23.15       26.51      1.82 o
  -3   9   1      192.88      209.11      3.93 o
  -2   9   1        0.68        0.36      1.03 o
  -1   9   1      167.86      173.98      5.63 o
   0   9   1       14.00        9.27      1.50 o
   1   9   1        0.50        2.67      1.54 o
   2   9   1        0.08       -0.94      0.94 o
   3   9   1      196.97      200.38      3.95 o
   4   9   1        4.75        7.33      1.51 o
   5   9   1       18.34       22.45      2.36 o
   6   9   1       26.08       35.92      4.40 o
   7   9   1       12.84       15.54      4.30 o
 -10  10   1       11.71       17.95      8.17 o
  -9  10   1        5.01        4.25      4.63 o
  -8  10   1       84.61       77.96      5.61 o
  -7  10   1      282.29      293.84      7.51 o
  -6  10   1      203.61      246.12      7.22 o
  -5  10   1        6.90       10.35      1.51 o
  -4  10   1      128.07      122.80      3.04 o
  -3  10   1      350.66      341.80      7.37 o
  -2  10   1        4.05        2.33      1.26 o
  -1  10   1      253.70      286.37     14.23 o
   0  10   1       15.52       23.18      2.14 o
   1  10   1       26.39       28.59      2.55 o
   2  10   1      161.78      178.27      4.38 o
   3  10   1      240.81      259.26      5.01 o
   4  10   1       72.05       84.15      3.27 o
   5  10   1       33.63       33.94      2.68 o
   6  10   1       16.13       13.88      3.20 o
 -10  11   1        0.04       -3.89      5.01 o
  -9  11   1       28.56       23.80      8.23 o
  -8  11   1        4.46        3.29      3.19 o
  -7  11   1       47.87       47.00      3.36 o
  -6  11   1      537.75      502.58      9.24 o
  -5  11   1      332.16      305.74      6.13 o
  -4  11   1      163.76      154.51      3.97 o
  -3  11   1       30.17       35.44      2.62 o
  -2  11   1        6.84        8.91      1.56 o
  -1  11   1       64.56       56.07      4.77 o
   0  11   1       85.09       79.20      7.01 o
   1  11   1      185.18      191.80      6.79 o
   2  11   1        2.14        2.14      1.38 o
   3  11   1       72.12       79.19      2.68 o
   4  11   1        2.78        6.26      1.76 o
   5  11   1        2.92       -2.06      2.48 o
  -9  12   1       21.40       16.04      5.11 o
  -8  12   1       21.54       24.19      3.86 o
  -7  12   1       54.03       46.02      3.84 o
  -6  12   1       54.79       46.00      2.73 o
  -5  12   1       87.90       77.33      2.87 o
  -4  12   1       28.56       26.15      2.48 o
  -3  12   1       90.05       87.24      4.17 o
  -2  12   1       94.95      108.80      3.92 o
  -1  12   1      378.21      355.74     10.28 o
   0  12   1      537.49      520.10     13.86 o
   1  12   1      210.69      227.12      6.82 o
   2  12   1      592.73      555.43     10.37 o
   3  12   1       36.09       39.83      2.36 o
   4  12   1      124.45      127.46      4.10 o
   5  12   1        7.32        6.02      2.85 o
  -9  13   1       12.72        7.05      4.43 o
  -8  13   1       51.12       44.40      4.67 o
  -7  13   1        4.21        7.46      3.01 o
  -6  13   1      394.77      409.88      8.46 o
  -5  13   1       43.55       42.17      3.74 o
  -4  13   1      145.52      164.12     16.20 o
  -3  13   1        0.80        2.40      1.83 o
  -2  13   1       44.17       39.55      2.56 o
  -1  13   1      789.21      714.27     18.45 o
   0  13   1      187.88      215.30      7.51 o
   1  13   1     1038.22     1048.63     21.97 o
   2  13   1        7.14        7.41      1.53 o
   3  13   1       24.31       27.59      2.41 o
   4  13   1        6.16        6.42      2.08 o
  -8  14   1       87.61       92.07      9.12 o
  -7  14   1       38.96       39.50      3.12 o
  -6  14   1      152.16      136.65      4.57 o
  -5  14   1       67.85       65.45      3.80 o
  -4  14   1       13.82        8.95      2.46 o
  -3  14   1        0.93       -0.13      1.87 o
  -2  14   1        0.87        1.17      1.72 o
  -1  14   1        8.71       12.77      3.70 o
   0  14   1       12.72       17.77      2.65 o
   1  14   1       92.74      104.55      3.22 o
   2  14   1      100.03      104.62      3.35 o
   3  14   1       21.97       30.03      2.33 o
  -7  15   1        4.69       10.65      2.09 o
  -6  15   1       11.03       14.88      2.78 o
  -5  15   1        0.02        1.58      2.11 o
  -4  15   1       14.49       15.49      2.74 o
  -3  15   1        1.32        2.69      2.04 o
  -2  15   1        4.38        3.94      1.85 o
  -1  15   1        7.24        8.22      2.18 o
   0  15   1        5.91        5.17      2.32 o
   1  15   1       66.94       65.59      2.94 o
  -6  16   1        3.89        5.49      2.63 o
  -5  16   1        5.66        4.52      2.80 o
  -4  16   1       11.46       12.06      2.80 o
  -3  16   1        1.80        3.69      2.20 o
  -2  16   1        4.34        3.56      1.92 o
  -1  16   1        0.73       -0.50      1.70 o
   0  16   1        7.16        4.23      2.41 o
   2 -17   2        7.08       11.26      2.24 o
   3 -17   2        0.23        0.08      1.69 o
   4 -17   2       35.77       45.00      3.16 o
   0 -16   2        0.05        2.80      5.85 o
   1 -16   2       38.29       42.59      9.01 o
   2 -16   2        6.38        5.92      3.52 o
   3 -16   2      105.47      124.85      4.28 o
   4 -16   2       32.54       36.74      3.25 o
   5 -16   2        0.27        1.71      2.12 o
   6 -16   2       35.27       31.15      3.91 o
  -2 -15   2       29.84       29.08      2.65 o
  -1 -15   2        7.48       12.29      6.44 o
   0 -15   2        4.29        4.53      5.97 o
   1 -15   2       22.21       20.28      2.86 o
   2 -15   2        0.00       -0.66      1.95 o
   3 -15   2        4.76        0.97      1.56 o
   4 -15   2        0.11       -1.78      1.78 o
   5 -15   2       37.19       32.78      2.99 o
   6 -15   2        0.00       -2.31      2.54 o
   7 -15   2        0.33        5.21      3.49 o
  -3 -14   2       60.60       55.00      2.13 o
  -2 -14   2        2.87        2.27      1.69 o
  -1 -14   2       24.18       22.55      6.62 o
   0 -14   2        0.58        3.94      4.65 o
   1 -14   2       10.06        8.95      1.73 o
   2 -14   2      149.54      142.67     15.75 o
   3 -14   2        0.45        0.90      1.55 o
   4 -14   2       30.00       21.05      2.38 o
   5 -14   2       34.88       33.83      4.59 o
   6 -14   2       83.21       88.78      5.20 o
   7 -14   2       94.47       74.75      5.54 o
   8 -14   2       37.57       37.11      5.46 o
  -4 -13   2       20.09       18.44      1.89 o
  -3 -13   2      121.42      121.06      3.07 o
  -2 -13   2       10.07       14.34      2.01 o
  -1 -13   2        1.42        6.44      5.37 o
   0 -13   2      130.14      136.56     11.69 o
   1 -13   2        5.31        4.38      1.76 o
   2 -13   2      183.90      183.28      6.49 o
   3 -13   2        9.93        9.12      1.60 o
   4 -13   2      104.83      102.24      4.08 o
   5 -13   2      108.98       99.45      4.45 o
   6 -13   2       59.64       48.35      2.75 o
   7 -13   2        5.82        6.98      2.59 o
   8 -13   2       14.76       17.45      3.89 o
  -5 -12   2       25.08       22.90      2.75 o
  -4 -12   2        5.33        4.95      1.39 o
  -3 -12   2       14.58       16.09      1.52 o
  -2 -12   2      140.85      141.11      4.70 o
  -1 -12   2      104.89      101.54      9.72 o
   1 -12   2       97.80      107.57      3.94 o
   2 -12   2        4.00        7.04      1.92 o
   3 -12   2       95.29      103.30      3.22 o
   4 -12   2      349.90      352.65      7.26 o
   5 -12   2        7.50        9.78      1.58 o
   6 -12   2       70.25       84.48      3.69 o
   7 -12   2        0.10       -1.21      2.37 o
   8 -12   2        1.62        2.27      3.21 o
   9 -12   2       25.53       32.96      6.12 o
  -6 -11   2        5.82        4.34      3.09 o
  -5 -11   2        3.38        2.22      1.75 o
  -4 -11   2        0.00       -0.21      1.27 o
  -3 -11   2       20.58       21.25      1.35 o
  -2 -11   2      133.93      147.77      4.73 o
  -1 -11   2       86.98      105.11      9.49 o
   0 -11   2       53.74       52.56      5.13 o
   1 -11   2       51.59       60.60      2.48 o
   2 -11   2      348.09      316.59      9.17 o
   3 -11   2      335.55      343.41      6.80 o
   4 -11   2      702.90      637.38     11.21 o
   5 -11   2       53.57       53.11      2.85 o
   6 -11   2        2.17       -1.66      1.66 o
   7 -11   2        2.05       -1.93      2.20 o
   8 -11   2        0.23        4.08      4.44 o
   9 -11   2       18.73       18.30      5.49 o
  -6 -10   2        0.47        0.90      2.42 o
  -5 -10   2        5.60        7.80      2.07 o
  -4 -10   2        0.12       -0.33      1.20 o
  -3 -10   2        0.97       -0.89      0.89 o
  -2 -10   2      141.30      132.00      4.31 o
  -1 -10   2       88.92      103.01      9.46 o
   0 -10   2       28.79       23.86      3.70 o
   1 -10   2       15.22       17.34      1.41 o
   2 -10   2      294.43      270.53      8.06 o
   3 -10   2      170.79      176.27      3.79 o
   4 -10   2      459.19      438.11     10.60 o
   5 -10   2       37.08       36.82      2.10 o
   6 -10   2      129.52      122.59      5.49 o
   7 -10   2       73.60       66.50      4.20 o
   8 -10   2        9.91        3.69      4.35 o
   9 -10   2        1.11        1.28      4.02 o
  10 -10   2        6.24       -1.43      6.80 o
  -7  -9   2       21.36       21.75      3.57 o
  -6  -9   2       61.50       67.03      3.64 o
  -5  -9   2      104.79      106.39      3.40 o
  -4  -9   2      107.12      100.81      4.26 o
  -3  -9   2      269.96      255.72      4.20 o
  -2  -9   2      403.96      377.70      7.65 o
  -1  -9   2      135.20      162.08      8.80 o
   0  -9   2        4.29        3.40      2.39 o
   1  -9   2      866.18      980.45     18.87 o
   2  -9   2      105.28      121.11     12.14 o
   3  -9   2     1840.04     1834.71     21.51 o
   4  -9   2       86.56      102.22      2.81 o
   5  -9   2       11.55       19.24      2.27 o
   6  -9   2        0.89        1.13      1.62 o
   7  -9   2       65.91       81.84      4.15 o
   8  -9   2       62.22       58.64      6.35 o
   9  -9   2       15.01       22.26      5.29 o
  10  -9   2       47.89       50.17     10.74 o
  -8  -8   2       63.64       66.75      5.26 o
  -7  -8   2       18.87       30.50      2.30 o
  -6  -8   2      323.70      323.23      8.05 o
  -5  -8   2      382.71      390.35      6.86 o
  -4  -8   2      111.35      110.98      4.00 o
  -3  -8   2      188.41      187.23      3.34 o
  -2  -8   2      268.30      245.81      5.44 o
  -1  -8   2        5.31        7.89      2.00 o
   0  -8   2        2.72        4.35      2.03 o
   1  -8   2      353.24      363.04      9.88 o
   2  -8   2      513.80      525.51     11.15 o
   3  -8   2      246.55      232.54      3.72 o
   4  -8   2      346.88      365.29      6.06 o
   5  -8   2      603.24      617.96      9.56 o
   6  -8   2        1.86        4.41      1.57 o
   7  -8   2      332.00      340.74      8.35 o
   8  -8   2        0.00       -1.23      2.93 o
   9  -8   2       42.05       29.73      6.14 o
  10  -8   2       41.02       45.63     10.26 o
  -8  -7   2        8.66       10.50      3.09 o
  -7  -7   2       36.87       43.09      3.84 o
  -6  -7   2      100.42      114.80      3.33 o
  -5  -7   2      158.82      172.11      3.36 o
  -4  -7   2      163.04      192.56      5.20 o
  -3  -7   2       27.97       38.59      2.41 o
  -2  -7   2      163.11      180.39      4.25 o
  -1  -7   2       79.35       95.02      7.04 o
   0  -7   2     1361.47     1397.48     44.92 o
   1  -7   2       35.92       48.81      2.29 o
   2  -7   2      145.40      157.01      4.53 o
   3  -7   2      971.35     1033.03     13.58 o
   4  -7   2      140.38      134.68      3.23 o
   5  -7   2      127.84      118.51      3.13 o
   6  -7   2      459.18      463.61      8.08 o
   7  -7   2      205.24      209.62     10.27 o
   8  -7   2       28.36       26.99      4.37 o
   9  -7   2       67.80       62.17      8.00 o
  10  -7   2       42.37       57.87     18.16 o
  -8  -6   2       57.75       49.58      4.10 o
  -7  -6   2      229.35      216.07      6.33 o
  -6  -6   2       33.94       32.89      2.21 o
  -5  -6   2        5.13        7.03      1.14 o
  -4  -6   2       44.39       38.20      1.45 o
  -3  -6   2      288.73      276.84      4.08 o
  -2  -6   2      206.11      221.72      5.37 o
  -1  -6   2       14.24       16.69      1.47 o
   0  -6   2        3.21       10.56      1.79 o
   1  -6   2      501.12      476.02      9.50 o
   2  -6   2      401.27      385.31      5.45 o
   3  -6   2       39.80       30.70      1.38 o
   4  -6   2        0.10        1.00      0.87 o
   5  -6   2        3.49        4.35      1.23 o
   6  -6   2       21.09       21.94      2.25 o
   7  -6   2      759.17      773.74     14.63 o
   8  -6   2       19.36       15.61      3.87 o
   9  -6   2       41.22       33.75      6.20 o
  10  -6   2       17.63       19.25      9.42 o
  -9  -5   2       22.87       31.50      4.64 o
  -8  -5   2        4.44        0.20      2.87 o
  -7  -5   2        0.75       -0.07      2.29 o
  -6  -5   2        4.23        2.37      1.33 o
  -5  -5   2       88.95       86.73      2.19 o
  -4  -5   2      805.26      747.55      8.29 o
  -3  -5   2      292.75      298.61      3.80 o
  -2  -5   2      417.64      362.45      6.16 o
  -1  -5   2      665.04      649.63     16.14 o
   0  -5   2     1602.85     1518.98     47.93 o
   1  -5   2      215.58      222.03      4.21 o
   2  -5   2     1054.99     1112.25     14.11 o
   3  -5   2       27.09       28.44      1.37 o
   4  -5   2      243.81      233.79      4.47 o
   5  -5   2       54.55       50.36      2.17 o
   6  -5   2      187.02      179.67      4.97 o
   7  -5   2      217.12      212.72      6.33 o
   8  -5   2        0.02       -2.40      2.40 o
   9  -5   2      247.42      263.25     13.65 o
  10  -5   2        5.39        7.68      5.96 o
  -9  -4   2       10.56        8.73      3.85 o
  -8  -4   2       26.58       26.56      4.14 o
  -7  -4   2        2.30       -0.73      2.33 o
  -6  -4   2        1.52       -0.98      1.21 o
  -5  -4   2       38.12       41.48      1.72 o
  -4  -4   2      295.24      290.59      4.15 o
  -3  -4   2      932.13      860.36      9.06 o
  -2  -4   2     1989.72     1989.44     20.34 o
  -1  -4   2       98.31      104.08      3.77 o
   0  -4   2     1498.03     1554.65     49.22 o
   1  -4   2      675.45      687.21     26.30 o
   2  -4   2      197.07      190.39      3.17 o
   3  -4   2      577.10      700.48     15.55 o
   4  -4   2      193.57      250.96      7.21 o
   5  -4   2      208.36      211.81      4.64 o
   6  -4   2      104.79       89.73      3.78 o
   7  -4   2        0.15       -1.79      2.15 o
   8  -4   2        1.02        6.89      3.18 o
   9  -4   2       50.95       56.13      6.95 o
  10  -4   2       40.83       49.42      7.86 o
 -10  -3   2        5.87        5.39      5.37 o
  -9  -3   2        2.90        4.20      7.69 o
  -8  -3   2        1.01       -2.99      2.99 o
  -7  -3   2        0.05       -2.08      2.08 o
  -6  -3   2        1.40       -0.51      1.13 o
  -5  -3   2        0.68       -0.27      1.15 o
  -4  -3   2     1571.30     1553.17     15.90 o
  -3  -3   2      318.01      320.47      3.75 o
  -2  -3   2     9688.37     9515.03     90.90 o
  -1  -3   2     1039.08     1038.31     12.96 o
   0  -3   2        2.21        0.14      0.32 o
   1  -3   2      533.63      540.55      5.85 o
   2  -3   2     3952.74     3856.48     37.10 o
   3  -3   2     2650.37     2582.30     29.90 o
   4  -3   2      740.96      776.72     10.32 o
   5  -3   2      584.66      623.34      8.94 o
   6  -3   2        1.25       -1.35      1.35 o
   7  -3   2      121.01      119.49      4.64 o
   8  -3   2        0.15       -0.33      2.99 o
   9  -3   2      101.58      119.44      9.43 o
  10  -3   2        2.52        0.75      7.19 o
 -10  -2   2       86.69       90.87      8.74 o
  -9  -2   2       30.97       38.22      6.24 o
  -8  -2   2      113.11      125.10      6.82 o
  -7  -2   2      200.07      201.09      5.32 o
  -6  -2   2       19.67       12.60      1.48 o
  -5  -2   2      144.79      133.13      2.94 o
  -4  -2   2     2451.94     2446.46     28.54 o
  -3  -2   2       35.67       36.63      1.25 o
  -2  -2   2    34916.58    35442.23    336.91 o
  -1  -2   2     2608.35     2584.83     24.20 o
   0  -2   2     5801.56     5726.93     61.48 o
   1  -2   2     1054.60      986.35     10.88 o
   2  -2   2    35654.04    36361.57    363.82 o
   3  -2   2       11.81       13.67      1.28 o
   4  -2   2     2682.57     2621.90     25.95 o
   5  -2   2       77.83       82.20      2.21 o
   6  -2   2       93.31       84.22      2.82 o
   7  -2   2       11.75       14.83      3.39 o
   8  -2   2      100.19      112.01      6.67 o
   9  -2   2        9.30        9.46      7.10 o
  10  -2   2       35.52       28.97      6.88 o
 -10  -1   2        8.06       16.84      5.91 o
  -9  -1   2       38.81       41.37      6.35 o
  -8  -1   2        2.56        9.66      2.72 o
  -7  -1   2       12.36        9.48      1.70 o
  -6  -1   2      826.79      822.96     11.37 o
  -5  -1   2      131.04      144.53      3.51 o
  -4  -1   2      180.39      163.94      3.79 o
  -3  -1   2     6971.96     6680.98     67.30 o
  -2  -1   2    37998.79    39630.74    348.18 o
  -1  -1   2     5389.22     5174.72     45.81 o
   0  -1   2       19.00       14.87      0.45 o
   1  -1   2     2477.18     2273.25     22.86 o
   2  -1   2    63886.90    69491.98    629.18 o
   3  -1   2      164.57      219.88      6.85 o
   4  -1   2     2128.36     2082.32     20.92 o
   5  -1   2      101.45      121.38      3.16 o
   6  -1   2       17.90       22.81      3.59 o
   7  -1   2       29.77       23.67      2.70 o
   8  -1   2      259.39      270.36     14.20 o
   9  -1   2        1.53        3.28      5.70 o
  10  -1   2       60.35       75.40     12.23 o
 -10   0   2       13.31       19.64      5.90 o
  -9   0   2        3.83        1.20      3.34 o
  -8   0   2       90.07       74.17      4.65 o
  -7   0   2       63.17       61.47      2.30 o
  -6   0   2      753.67      745.92      9.30 o
  -5   0   2      382.79      385.65      5.74 o
  -4   0   2     1142.87     1061.26     11.83 o
  -3   0   2     2526.01     2497.88     22.58 o
  -2   0   2     3234.29     3239.92     30.04 o
  -1   0   2        5.23        6.14      0.32 o
   0   0   2    17777.19    17010.30    211.75 o
   1   0   2       60.35       53.78      0.87 o
   2   0   2     3554.51     3468.18     31.95 o
   3   0   2     1104.83     1026.26     10.81 o
   4   0   2        5.43        1.69      0.78 o
   5   0   2     1485.65     1465.79     17.15 o
   6   0   2       27.09       28.57      1.89 o
   7   0   2      185.98      183.84      5.76 o
   8   0   2       58.53       47.49      5.03 o
   9   0   2       11.44       15.30      4.44 o
  10   0   2       13.44       21.18      9.19 o
 -10   1   2        4.64        6.11      5.06 o
  -9   1   2        1.38       -3.11      3.11 o
  -8   1   2        8.72       14.00      3.45 o
  -7   1   2       19.61       20.19      2.07 o
  -6   1   2      244.09      299.85     13.08 o
  -5   1   2      337.99      366.25      5.85 o
  -4   1   2        9.65       11.60      2.86 o
  -3   1   2     1599.60     1531.31     14.82 o
  -2   1   2      315.48      323.40      4.02 o
  -1   1   2      990.09      949.22     10.49 o
   0   1   2      168.22      165.77      1.90 o
   1   1   2     4228.31     4083.26     33.13 o
   2   1   2      101.34       79.45      4.12 o
   3   1   2      422.96      405.41      5.35 o
   4   1   2      338.46      331.14      4.82 o
   5   1   2      685.59      723.52      8.83 o
   6   1   2       15.41       16.23      1.41 o
   7   1   2      136.47      128.23      4.52 o
   8   1   2        9.19       18.24      4.44 o
   9   1   2       15.82       10.84      4.05 o
  10   1   2        2.37        3.12      5.07 o
 -11   2   2        0.01        7.16      8.35 o
 -10   2   2        1.47       -3.40      4.70 o
  -9   2   2       28.25       22.50      4.38 o
  -8   2   2       13.64       11.17      3.27 o
  -7   2   2       11.03       10.05      1.96 o
  -6   2   2      624.30      626.49      9.18 o
  -5   2   2      308.65      308.05      4.60 o
  -4   2   2      210.78      212.07      3.34 o
  -3   2   2     5014.02     4858.49     44.90 o
  -2   2   2       54.38       73.34      1.43 o
  -1   2   2      708.09      638.93      7.23 o
   0   2   2      866.93      803.31      7.72 o
   1   2   2     9575.27     9253.64     83.42 o
   2   2   2        3.95        4.32      0.49 o
   3   2   2       15.17       15.63      0.88 o
   4   2   2      925.48      929.97      9.59 o
   5   2   2       48.57       42.10      1.79 o
   6   2   2       29.43       34.94      1.90 o
   7   2   2        4.84        1.84      2.09 o
   8   2   2       35.42       30.93      4.51 o
   9   2   2        4.89        2.43      3.88 o
 -11   3   2        6.77        2.41      5.74 o
 -10   3   2        4.06       -0.51      6.20 o
  -9   3   2       10.24        0.87      4.42 o
  -8   3   2       25.45       29.65      3.39 o
  -7   3   2       17.24       16.50      2.10 o
  -6   3   2        0.72        0.31      1.18 o
  -5   3   2      202.43      187.39      3.68 o
  -4   3   2      532.84      513.73      6.44 o
  -3   3   2      729.74      666.55      7.29 o
  -2   3   2     3249.40     3030.86     39.95 o
  -1   3   2     3116.95     3143.36     33.52 o
   0   3   2     1838.48     1683.86     15.75 o
   1   3   2     1656.84     1549.56     16.02 o
   2   3   2      968.40      936.13     10.12 o
   3   3   2      993.68     1013.73     11.78 o
   4   3   2       11.70        6.48      0.89 o
   5   3   2       39.30       42.64      1.67 o
   6   3   2        6.74        7.61      1.15 o
   7   3   2       36.96       35.21      3.25 o
   8   3   2       37.82       39.22      4.86 o
   9   3   2       37.07       34.54      5.34 o
 -11   4   2        6.22       -1.23      8.17 o
 -10   4   2        3.27       -4.47      4.47 o
  -9   4   2       10.42       14.31      4.99 o
  -8   4   2        4.10       18.46      2.99 o
  -7   4   2      781.18      806.64     17.20 o
  -6   4   2      257.38      265.87      4.92 o
  -5   4   2      671.78      713.20      9.84 o
  -4   4   2      266.72      294.13      4.77 o
  -3   4   2     1094.65     1047.54     13.73 o
  -2   4   2     1143.99     1114.64     14.20 o
  -1   4   2      136.55      133.25      2.23 o
   0   4   2      268.54      340.70     12.83 o
   1   4   2      518.05      532.15      8.79 o
   2   4   2      399.72      447.01      5.08 o
   3   4   2      256.43      311.17      8.00 o
   4   4   2       12.60       35.53      4.98 o
   5   4   2      212.84      273.06      9.99 o
   6   4   2      203.33      211.40      5.44 o
   7   4   2       44.47       40.63      3.80 o
   8   4   2       19.68       20.91      5.67 o
   9   4   2        0.14        3.91      3.92 o
 -11   5   2        0.21       -5.34      5.34 o
 -10   5   2       41.01       42.50      7.03 o
  -9   5   2        2.42        2.71      4.56 o
  -8   5   2       17.79       10.74      2.70 o
  -7   5   2       49.12       58.28      3.19 o
  -6   5   2      400.12      407.66      7.27 o
  -5   5   2     1574.32     1644.42     20.25 o
  -4   5   2       38.33       37.68      1.72 o
  -3   5   2       39.55       46.48      1.64 o
  -2   5   2      473.24      471.39      6.57 o
  -1   5   2     3701.06     3721.37     48.65 o
   0   5   2     2715.70     2557.57     29.16 o
   1   5   2      112.69       95.61      1.77 o
   2   5   2     1833.77     1759.06     18.26 o
   3   5   2      240.03      254.18      3.50 o
   4   5   2      760.86      770.40      9.24 o
   5   5   2        5.11        4.13      1.28 o
   6   5   2        4.93        2.85      1.97 o
   7   5   2       20.16       24.62      3.31 o
   8   5   2       17.68       15.08      5.27 o
 -11   6   2        6.75        8.73      6.07 o
 -10   6   2        0.08       -0.74      4.95 o
  -9   6   2       67.24       64.82      5.57 o
  -8   6   2       13.14       12.10      3.45 o
  -7   6   2      225.94      222.15      5.28 o
  -6   6   2       63.55       64.18      2.66 o
  -5   6   2       28.66       38.03      2.03 o
  -4   6   2      532.12      530.60      7.99 o
  -3   6   2       38.31       38.44      1.52 o
  -2   6   2        0.74        0.14      0.79 o
  -1   6   2      215.50      184.36      3.11 o
   0   6   2       45.84       51.73      2.07 o
   1   6   2      449.78      507.96      6.56 o
   2   6   2        0.30        0.94      0.60 o
   3   6   2      959.46      956.17     10.68 o
   4   6   2       53.21       57.56      2.33 o
   5   6   2       24.01       22.64      1.75 o
   6   6   2        3.62        2.15      2.12 o
   7   6   2      101.76       94.87      6.79 o
   8   6   2        3.75        3.91      3.54 o
 -11   7   2        5.70        6.64      6.34 o
 -10   7   2        0.52        2.66      6.17 o
  -9   7   2      176.23      179.84     10.12 o
  -8   7   2        1.02       -1.01      2.76 o
  -7   7   2       19.42       21.68      2.33 o
  -6   7   2       10.00        4.80      1.51 o
  -5   7   2       85.74       78.40      2.95 o
  -4   7   2      106.76      115.49      2.93 o
  -3   7   2      650.50      678.49     14.31 o
  -2   7   2      284.32      347.37      6.13 o
  -1   7   2     3085.36     3236.60     46.40 o
   0   7   2     1430.98     1620.11     26.78 o
   1   7   2       55.13       60.39      2.78 o
   2   7   2     1195.97     1190.57     14.31 o
   3   7   2      249.94      237.79      3.54 o
   4   7   2      493.01      493.98      7.24 o
   5   7   2       51.80       54.64      2.37 o
   6   7   2        3.70        1.14      2.11 o
   7   7   2        2.50       -1.99      2.48 o
 -10   8   2        9.98        7.42      5.63 o
  -9   8   2        3.63        2.93      3.50 o
  -8   8   2       91.77       88.49      6.07 o
  -7   8   2       64.64       62.78      3.33 o
  -6   8   2       23.59       25.91      1.88 o
  -5   8   2        0.03       -0.27      1.10 o
  -4   8   2       43.03       43.64      1.85 o
  -3   8   2       49.87       38.18      1.65 o
  -2   8   2      321.18      299.36      5.40 o
  -1   8   2     1166.64     1143.85     19.19 o
   0   8   2       82.84       81.66      3.69 o
   1   8   2        0.35        0.51      0.88 o
   2   8   2      237.15      223.38      3.90 o
   3   8   2        4.93        5.94      1.16 o
   4   8   2       83.07       77.14      2.11 o
   5   8   2       11.40       11.09      1.57 o
   6   8   2       12.50        8.69      2.42 o
   7   8   2       20.98       25.97      3.48 o
 -10   9   2       40.39       33.58      9.37 o
  -9   9   2        7.86       14.49      4.95 o
  -8   9   2      251.94      236.64      8.16 o
  -7   9   2        7.97        5.02      2.12 o
  -6   9   2        8.41        8.34      1.72 o
  -5   9   2       49.65       57.19      2.36 o
  -4   9   2      150.88      143.63      3.34 o
  -3   9   2      169.49      176.39      3.62 o
  -2   9   2       27.04       28.37      1.77 o
  -1   9   2      115.17      112.56      3.55 o
   0   9   2       56.33       50.81      3.15 o
   1   9   2        0.28        0.13      1.00 o
   2   9   2        3.95        3.93      1.18 o
   3   9   2        8.28        6.80      1.33 o
   4   9   2       25.63       36.97      2.81 o
   5   9   2       89.28       99.39      3.85 o
   6   9   2       11.90        8.41      3.47 o
 -10  10   2        6.50        0.24      6.38 o
  -9  10   2      248.94      249.34     12.30 o
  -8  10   2        5.46        6.79      2.84 o
  -7  10   2       50.20       53.32      3.62 o
  -6  10   2       27.34       24.75      2.47 o
  -5  10   2        0.39       -0.49      1.24 o
  -4  10   2      553.37      530.33      8.69 o
  -3  10   2        1.32        0.42      1.42 o
  -2  10   2       88.32       86.68      3.45 o
  -1  10   2       12.37       11.78      1.44 o
   0  10   2        3.88        5.97      1.80 o
   1  10   2       40.11       34.53      1.83 o
   2  10   2      272.37      256.51      5.43 o
   3  10   2       72.68       72.31      2.55 o
   4  10   2      237.23      246.16      7.63 o
   5  10   2       65.09       66.92      5.58 o
   6  10   2       25.28       22.78      3.62 o
 -10  11   2       12.03       13.38      5.44 o
  -9  11   2       37.19       38.06      6.01 o
  -8  11   2      197.50      200.50      7.29 o
  -7  11   2      144.78      154.65      5.44 o
  -6  11   2      370.49      368.16      7.52 o
  -5  11   2      247.12      251.19      7.78 o
  -4  11   2        0.89       -0.61      1.49 o
  -3  11   2        0.52       -1.39      1.59 o
  -2  11   2        0.42       -1.31      1.39 o
  -1  11   2      229.72      235.85      6.01 o
   0  11   2      193.31      175.71      6.49 o
   1  11   2      136.72      114.20      3.48 o
   2  11   2      146.02      145.88      4.04 o
   3  11   2      295.51      281.61      5.86 o
   4  11   2      108.84      114.73      4.70 o
   5  11   2       45.99       44.43      3.92 o
  -9  12   2       70.49       69.53     15.39 o
  -8  12   2        1.48       14.69      3.90 o
  -7  12   2      137.09      143.57      5.25 o
  -6  12   2      194.56      189.03      5.06 o
  -5  12   2       58.95       51.52      2.53 o
  -4  12   2       42.78       40.40      3.41 o
  -3  12   2       20.65       20.51      2.56 o
  -2  12   2       32.98       38.40      2.65 o
  -1  12   2       11.81       16.73      1.94 o
   0  12   2      138.13      121.09      3.50 o
   1  12   2       64.57       74.01      3.01 o
   2  12   2        8.54       21.90      2.35 o
   3  12   2      116.07      125.59      4.87 o
   4  12   2        2.01        7.45      2.03 o
  -9  13   2       24.70       19.02      5.08 o
  -8  13   2       95.47      105.52      5.47 o
  -7  13   2      227.49      233.84      6.69 o
  -6  13   2       17.36       25.62      2.44 o
  -5  13   2       85.53       77.81      5.73 o
  -4  13   2       18.20       11.33      2.64 o
  -3  13   2       91.66       89.56      4.28 o
  -2  13   2       68.42       60.67      3.39 o
  -1  13   2      246.86      227.17      8.03 o
   0  13   2      136.95      118.90      6.52 o
   1  13   2       26.01       33.15      4.04 o
   2  13   2       35.30       32.10      2.19 o
   3  13   2        8.70       10.44      2.00 o
  -8  14   2       25.01       30.13      3.61 o
  -7  14   2        0.81       -0.33      2.07 o
  -6  14   2        3.03        3.85      1.90 o
  -5  14   2        2.95        1.06      2.10 o
  -4  14   2       32.87       25.00      2.99 o
  -3  14   2        1.15       -0.27      1.97 o
  -2  14   2       25.46       27.94      2.60 o
  -1  14   2        5.46        3.01      1.86 o
   0  14   2        9.34        8.53      2.29 o
   1  14   2       48.62       53.12      2.81 o
   2  14   2        1.19        0.45      1.85 o
  -7  15   2        8.12       10.05      2.37 o
  -6  15   2        8.90        3.99      2.97 o
  -5  15   2        7.27        6.00      2.39 o
  -4  15   2        2.72        2.00      2.36 o
  -3  15   2        2.52        4.50      2.11 o
  -2  15   2       45.40       49.16      3.29 o
  -1  15   2       85.53       76.35      4.78 o
   0  15   2        1.99       -1.74      1.74 o
   1  15   2        6.28        8.24      2.24 o
  -6  16   2        0.06        0.31      3.70 o
  -5  16   2        5.73        6.19      4.00 o
  -4  16   2        0.27        0.56      2.35 o
  -3  16   2       36.75       39.54      3.40 o
  -2  16   2        1.83        4.42      2.10 o
  -1  16   2       11.63       11.17      2.33 o
   0  16   2        7.48        8.35      4.12 o
   2 -17   3       11.48       14.22      3.49 o
   3 -17   3       54.89       65.02      3.16 o
   0 -16   3        3.98        7.58      6.50 o
   1 -16   3       18.56       24.28      7.81 o
   2 -16   3       16.92       18.43      2.50 o
   3 -16   3       91.18       91.32      3.67 o
   4 -16   3       25.26       35.73      2.90 o
   5 -16   3       30.99       32.69      3.53 o
   6 -16   3        0.09       -0.91      3.23 o
  -2 -15   3        5.06        1.61      6.08 o
  -1 -15   3        0.63       -0.72      5.55 o
   0 -15   3        1.48        3.88      5.49 o
   1 -15   3        0.78       -4.71      4.71 o
   2 -15   3        0.20        2.19      1.79 o
   3 -15   3        2.01        3.15      1.64 o
   4 -15   3      136.11      140.45      4.96 o
   5 -15   3        1.99        1.21      2.10 o
   6 -15   3       18.43        9.57      3.18 o
   7 -15   3        0.71        1.40      4.79 o
  -3 -14   3        0.21       -0.38      1.68 o
  -2 -14   3        0.04        0.58      1.48 o
  -1 -14   3        0.40        1.19      5.13 o
   0 -14   3        0.03        0.12      4.83 o
   1 -14   3       70.62       65.90      3.16 o
   2 -14   3        1.40        0.26      1.77 o
   3 -14   3      130.82      114.72      3.87 o
   4 -14   3       64.42       51.43      3.07 o
   5 -14   3      164.46      169.23      9.17 o
   6 -14   3        0.81       -2.58      2.58 o
   7 -14   3        5.19        8.86      2.99 o
   8 -14   3       15.43       16.18      4.43 o
  -4 -13   3       52.37       53.95      2.59 o
  -3 -13   3        2.07        4.01      2.71 o
  -2 -13   3       27.66       25.78      2.19 o
  -1 -13   3        0.90       -1.25      4.06 o
   0 -13   3        8.86       48.67      8.05 o
   1 -13   3      453.00      471.40     11.98 o
   2 -13   3      115.88      123.77      5.23 o
   3 -13   3      205.94      249.14      6.94 o
   4 -13   3      365.15      325.05      7.77 o
   5 -13   3       28.70       22.22      2.73 o
   6 -13   3        0.64        2.69      1.75 o
   7 -13   3       23.72       21.53      3.10 o
   8 -13   3        1.45        5.56      4.38 o
  -5 -12   3        7.20        7.21      2.30 o
  -4 -12   3       43.22       41.48      2.17 o
  -3 -12   3       14.65        9.88      1.59 o
  -2 -12   3       76.66       73.01      2.82 o
  -1 -12   3      230.69      225.84     14.56 o
   0 -12   3      550.15      544.73     25.43 o
   1 -12   3      249.32      225.40      5.28 o
   2 -12   3      143.57      145.84      8.11 o
   3 -12   3        3.34        5.02      1.87 o
   4 -12   3      371.48      333.43     11.86 o
   5 -12   3        5.26        6.68      1.51 o
   6 -12   3       40.18       39.95      2.81 o
   7 -12   3       56.84       49.29      3.88 o
   8 -12   3        5.19        4.62      3.88 o
   9 -12   3        3.73        7.00      4.68 o
  -6 -11   3       19.84       22.72      3.57 o
  -5 -11   3        0.00        1.64      1.79 o
  -4 -11   3        0.08       -1.19      1.21 o
  -3 -11   3       11.78        7.86      1.33 o
  -2 -11   3        1.42        3.01      2.58 o
  -1 -11   3      748.62      748.54     31.41 o
   0 -11   3      161.01      151.87      6.61 o
   1 -11   3      290.11      267.62      5.36 o
   2 -11   3      959.50      922.95     22.70 o
   3 -11   3        4.65        6.78      1.99 o
   4 -11   3        4.76        5.30      1.46 o
   5 -11   3        0.35       -1.62      1.62 o
   6 -11   3       59.87       63.27      4.29 o
   7 -11   3       21.14       16.86      3.02 o
   8 -11   3        1.77       -1.29      3.72 o
   9 -11   3        4.83        8.17      8.53 o
  -7 -10   3       13.07       14.00      3.67 o
  -6 -10   3        1.38       -1.98      1.98 o
  -5 -10   3        0.02       -0.35      1.58 o
  -4 -10   3        1.05       -1.22      1.22 o
  -3 -10   3       13.98       19.34      2.62 o
  -2 -10   3      350.40      338.96      8.11 o
  -1 -10   3      308.03      308.52     16.11 o
   0 -10   3       74.10      104.16      6.14 o
   1 -10   3       76.09      119.61      8.10 o
   2 -10   3      637.12      597.00     15.43 o
   3 -10   3      334.85      322.07      7.10 o
   4 -10   3      110.29      116.80      4.75 o
   5 -10   3        5.00       22.99      5.43 o
   6 -10   3       99.66       97.26      3.79 o
   7 -10   3        6.31        4.98      3.68 o
   8 -10   3       17.09       10.57      4.32 o
   9 -10   3        2.37       -3.53      4.16 o
  -7  -9   3        8.12       10.33      3.00 o
  -6  -9   3        0.53        1.47      2.05 o
  -5  -9   3      123.69      138.18      4.07 o
  -4  -9   3       81.43       81.73      2.68 o
  -3  -9   3      143.20      131.83      3.14 o
  -2  -9   3        0.18       -0.20      1.20 o
  -1  -9   3      114.49       99.45      8.47 o
   0  -9   3     1045.29     1072.66     35.19 o
   1  -9   3       27.20       31.62      1.49 o
   2  -9   3      127.04      155.81     10.89 o
   3  -9   3      298.50      299.93      5.19 o
   4  -9   3        0.01        0.42      1.08 o
   5  -9   3       18.84       24.98      1.88 o
   6  -9   3      422.86      411.55      7.62 o
   7  -9   3       10.11       10.64      2.98 o
   8  -9   3       81.73       70.15      6.73 o
   9  -9   3        0.55       -3.84      3.84 o
  10  -9   3        6.82       -4.35      6.74 o
  -8  -8   3       22.73       28.02      4.04 o
  -7  -8   3       10.70        6.57      2.01 o
  -6  -8   3        4.35        5.98      2.15 o
  -5  -8   3      192.00      207.64      4.99 o
  -4  -8   3      222.41      219.24      6.37 o
  -3  -8   3      339.18      336.48      4.75 o
  -2  -8   3      794.96      859.19     15.46 o
  -1  -8   3       40.20       44.56      5.73 o
   0  -8   3      198.86      228.30      9.13 o
   1  -8   3      821.19      864.98     20.40 o
   2  -8   3      718.09      805.91     20.99 o
   3  -8   3      243.23      231.97      4.38 o
   4  -8   3     1156.84     1174.19     15.83 o
   5  -8   3      270.54      264.81      5.93 o
   6  -8   3      201.77      209.45      5.07 o
   7  -8   3      155.66      170.48      6.60 o
   8  -8   3        1.31        0.23      3.19 o
   9  -8   3      144.18      148.46      8.34 o
  10  -8   3       83.14       94.61     12.83 o
  -8  -7   3      175.00      172.27      6.64 o
  -7  -7   3        0.05        1.85      1.76 o
  -6  -7   3       74.27       88.18      2.90 o
  -5  -7   3       99.00      106.06      2.70 o
  -4  -7   3      116.40      111.45      4.22 o
  -3  -7   3       59.21       55.14      1.77 o
  -2  -7   3      713.13      704.58     11.02 o
  -1  -7   3      319.36      301.89     14.32 o
   0  -7   3      536.28      555.81     18.69 o
   1  -7   3      926.13     1024.64     19.64 o
   2  -7   3      262.40      269.71      4.40 o
   3  -7   3      961.92      952.62     12.72 o
   4  -7   3      625.89      644.61      9.53 o
   5  -7   3     1130.07     1128.18     14.72 o
   6  -7   3      246.52      256.86      5.63 o
   7  -7   3      369.17      342.25      9.56 o
   8  -7   3      326.91      319.81     11.29 o
   9  -7   3       69.65       76.56      8.89 o
  10  -7   3        8.54       17.66      6.50 o
  -9  -6   3        3.03        5.97      3.39 o
  -8  -6   3        0.78        0.81      2.69 o
  -7  -6   3        1.35        1.91      2.18 o
  -6  -6   3      193.50      185.39      4.08 o
  -5  -6   3       13.91       14.75      1.24 o
  -4  -6   3       45.07       41.62      1.42 o
  -3  -6   3       37.73       35.34      1.21 o
  -2  -6   3      135.09      170.81      3.17 o
  -1  -6   3       45.85       37.63      1.47 o
   0  -6   3       19.33       12.90      0.74 o
   1  -6   3      300.20      327.92      7.05 o
   2  -6   3       92.05       73.95      1.96 o
   3  -6   3      777.74      814.37     10.38 o
   4  -6   3       50.71       57.02      3.83 o
   5  -6   3       70.72       72.54      3.11 o
   6  -6   3        0.39        2.34      1.45 o
   7  -6   3        1.69       -0.37      2.36 o
   8  -6   3      495.56      542.82     13.16 o
   9  -6   3        0.99        9.72      5.52 o
  10  -6   3       70.75       92.57      9.52 o
  -9  -5   3        8.91       16.71      3.81 o
  -8  -5   3       53.11       59.18      4.42 o
  -7  -5   3       16.09       20.06      2.89 o
  -6  -5   3      187.21      188.75      4.37 o
  -5  -5   3       25.18       24.41      1.46 o
  -4  -5   3       56.00      177.85     16.19 o
  -3  -5   3     3113.89     3177.00     32.44 o
  -2  -5   3     1416.01     1561.69     20.62 o
  -1  -5   3      247.63      265.25      5.32 o
   0  -5   3     1107.97     1138.08     18.54 o
   1  -5   3       66.45       67.00      2.56 o
   2  -5   3     1181.45     1195.31     15.21 o
   3  -5   3      889.05     1049.47     13.90 o
   4  -5   3      236.40      440.19     10.88 o
   5  -5   3     1354.32     1305.45     16.73 o
   6  -5   3      100.36       91.29      3.60 o
   7  -5   3       16.79       32.97      2.72 o
   8  -5   3       89.26       97.35      6.27 o
   9  -5   3       46.35       49.17      7.20 o
  10  -5   3      223.88      264.86     18.14 o
  -9  -4   3        1.84       -3.90      3.90 o
  -8  -4   3        1.31       -2.32      3.19 o
  -7  -4   3       31.06       30.91      3.78 o
  -6  -4   3      148.87      142.54      3.62 o
  -5  -4   3        7.01        4.56      1.10 o
  -4  -4   3     1371.93     1312.53     14.37 o
  -3  -4   3      685.22      688.76      8.24 o
  -2  -4   3      363.08      405.02      4.91 o
  -1  -4   3       38.26       38.61      1.14 o
   0  -4   3        4.10        7.03      0.66 o
   1  -4   3      222.41      231.38      3.42 o
   2  -4   3        6.24        3.96      0.89 o
   3  -4   3       41.53       36.94      1.58 o
   4  -4   3     5276.16     5198.81     59.36 o
   5  -4   3      496.87      459.35      8.43 o
   6  -4   3        1.88       -1.22      1.22 o
   7  -4   3       33.32       31.33      2.94 o
   8  -4   3       62.38       53.50      5.24 o
   9  -4   3        5.09        3.29      4.97 o
  10  -4   3        4.33       14.20     10.20 o
 -10  -3   3       11.39       12.99      5.50 o
  -9  -3   3       66.58       74.50      8.11 o
  -8  -3   3       50.77       51.38      5.00 o
  -7  -3   3      126.87      129.64      4.96 o
  -6  -3   3        5.32        4.32      1.37 o
  -5  -3   3      558.69      575.10      8.25 o
  -4  -3   3      345.24      324.17      4.55 o
  -3  -3   3     1041.17     1034.47     11.23 o
  -2  -3   3      299.50      312.57      3.78 o
  -1  -3   3     1070.28     1033.50     10.75 o
   0  -3   3        1.02        1.36      0.27 o
   1  -3   3      582.77      518.67      7.86 o
   2  -3   3      276.66      267.63      4.23 o
   3  -3   3     2016.50     2012.26     22.36 o
   4  -3   3      174.01      173.14      3.37 o
   5  -3   3      427.07      420.94      6.31 o
   6  -3   3       13.01       11.14      1.61 o
   7  -3   3       71.92       72.81      3.79 o
   8  -3   3        2.80        7.22      4.68 o
   9  -3   3       42.03       39.82      6.62 o
  10  -3   3        0.25        0.35      5.34 o
 -10  -2   3        0.21        4.55      5.19 o
  -9  -2   3       19.20       28.52      5.84 o
  -8  -2   3       92.05       94.71      5.16 o
  -7  -2   3        7.08       19.48      3.78 o
  -6  -2   3      578.75      567.84      8.01 o
  -5  -2   3      192.96      162.06      3.49 o
  -4  -2   3     2693.19     2574.24     28.32 o
  -3  -2   3       35.17      113.94     11.00 o
  -2  -2   3     4511.53     4282.69     43.30 o
  -1  -2   3     5153.21     5089.23     44.71 o
   0  -2   3     1228.30     1082.64      9.04 o
   1  -2   3    11409.67    11301.44    111.87 o
   2  -2   3      377.50      349.34     12.10 o
   3  -2   3      814.64      773.02      8.86 o
   4  -2   3       45.42      337.75     23.06 o
   5  -2   3        0.11       15.49      2.76 o
   6  -2   3        2.31       63.87      7.99 o
   7  -2   3      177.96      200.12      7.02 o
   8  -2   3       81.78       81.50      6.18 o
   9  -2   3       35.17       37.98      6.76 o
  10  -2   3       25.35       28.25      7.08 o
 -10  -1   3       84.46       96.07      9.04 o
  -9  -1   3        7.58       10.42      4.87 o
  -8  -1   3       31.25       30.64      3.55 o
  -7  -1   3      248.93      248.34      5.23 o
  -6  -1   3        4.06        2.70      1.10 o
  -5  -1   3      389.88      380.82      6.09 o
  -4  -1   3     3683.54     3471.33     37.78 o
  -3  -1   3      355.95      341.33      4.21 o
  -2  -1   3    19019.38    18973.38    173.18 o
  -1  -1   3     5944.37     5710.82     50.30 o
   0  -1   3      417.22      407.22      3.67 o
   1  -1   3     1361.89     1303.11     11.82 o
   2  -1   3    11393.95    11133.13     96.25 o
   3  -1   3     2242.68     2202.35     20.94 o
   4  -1   3        2.88        7.70      1.11 o
   5  -1   3       89.45       99.11      2.98 o
   6  -1   3       46.48       63.41      2.85 o
   7  -1   3       30.79       40.55      3.66 o
   8  -1   3       49.74       48.06      5.22 o
   9  -1   3       26.70       23.48      6.21 o
  10  -1   3       24.81       28.10      9.78 o
 -10   0   3       43.50       49.68      9.99 o
  -9   0   3        1.96       -2.95      3.00 o
  -8   0   3        0.56        4.47      2.43 o
  -7   0   3        0.83        0.31      1.27 o
  -6   0   3       28.71       28.47      1.78 o
  -5   0   3     1304.34     1278.30     15.17 o
  -4   0   3      325.37      277.52      3.71 o
  -3   0   3     1920.58     1869.66     18.65 o
  -2   0   3    14167.18    14196.69    124.31 o
  -1   0   3      296.78      242.16      3.02 o
   0   0   3    10189.55    10008.63     83.92 o
   1   0   3      829.87      730.14      6.44 o
   2   0   3     6690.60     6641.96     58.10 o
   3   0   3     1691.58     1717.74     18.16 o
   4   0   3       12.85        9.28      1.33 o
   5   0   3       41.28       46.99      2.00 o
   6   0   3      109.50      119.14      4.06 o
   7   0   3       31.41       29.30      3.55 o
   8   0   3       18.89       15.98      3.96 o
   9   0   3       35.84       43.22      5.46 o
  10   0   3        5.79       13.80      6.03 o
 -10   1   3       21.76       25.49      6.28 o
  -9   1   3        1.46       -0.68      3.23 o
  -8   1   3      140.18      135.26     11.58 o
  -7   1   3       51.70       60.03      3.07 o
  -6   1   3      927.67      906.36     13.21 o
  -5   1   3       54.39       58.25      2.42 o
  -4   1   3     1602.01     1600.57     16.45 o
  -3   1   3      581.76      576.89      6.46 o
  -2   1   3     4665.34     4541.73     45.86 o
  -1   1   3     2825.89     2474.10     24.06 o
   0   1   3     2230.12     2145.05     19.20 o
   1   1   3     4959.92     4869.21     38.40 o
   2   1   3      638.66      632.11      6.28 o
   3   1   3       21.63       21.36      1.41 o
   4   1   3      869.59      929.60     10.19 o
   5   1   3        5.81        4.79      1.24 o
   6   1   3        7.38        6.95      1.44 o
   7   1   3        0.54       -0.46      1.98 o
   8   1   3       19.01       18.65      3.68 o
   9   1   3        8.14        8.15      4.04 o
 -11   2   3        0.52       -2.27      8.23 o
 -10   2   3       20.33       25.94      6.20 o
  -9   2   3       12.09       14.35      4.03 o
  -8   2   3        1.56       -1.76      2.73 o
  -7   2   3        9.24        8.03      1.85 o
  -6   2   3      568.43      578.55      8.12 o
  -5   2   3       97.72       86.73      2.27 o
  -4   2   3       27.72       28.20      1.18 o
  -3   2   3      976.82      953.17     10.06 o
  -2   2   3      276.10      259.28      3.39 o
  -1   2   3      439.94      425.51      5.19 o
   0   2   3      803.69      753.87      7.77 o
   1   2   3       68.82       57.69      1.18 o
   2   2   3      251.61      253.09      3.29 o
   3   2   3     1798.08     1740.54     17.42 o
   4   2   3      325.04      320.66      4.69 o
   5   2   3      460.04      436.73      7.10 o
   6   2   3       22.34       29.13      3.02 o
   7   2   3       18.28       18.57      2.92 o
   8   2   3        1.90       -2.84      2.84 o
   9   2   3        0.00       -2.92      3.52 o
 -11   3   3        0.95       -8.52     10.86 o
 -10   3   3       12.61        9.92      5.81 o
  -9   3   3        9.19        6.35      5.77 o
  -8   3   3       19.90       18.38      4.55 o
  -7   3   3       83.66       96.46      3.68 o
  -6   3   3      125.10      119.29      3.03 o
  -5   3   3      285.75      299.55      4.81 o
  -4   3   3       44.32       69.75      2.50 o
  -3   3   3     1511.91     1448.55     15.47 o
  -2   3   3      422.12      398.88      5.78 o
  -1   3   3      130.69      142.00      2.51 o
   0   3   3      391.58      336.99      4.71 o
   1   3   3        4.49        2.17      0.56 o
   2   3   3      270.04      288.62      3.92 o
   3   3   3      131.67      125.53      2.62 o
   4   3   3        0.30        5.62      1.67 o
   5   3   3      118.96      126.41      3.02 o
   6   3   3       31.12       33.08      2.64 o
   7   3   3        1.21        1.38      2.40 o
   8   3   3       32.04       33.35      4.83 o
   9   3   3        0.63        2.65      3.84 o
 -11   4   3        0.77       -5.32      5.32 o
 -10   4   3       12.20        5.14      5.48 o
  -9   4   3       95.78       92.67     13.42 o
  -8   4   3       26.20       26.54      3.26 o
  -7   4   3        1.83       -1.07      1.49 o
  -6   4   3        0.57       -0.28      1.11 o
  -5   4   3        0.01       -0.20      0.71 o
  -4   4   3     1089.64     1076.44     12.80 o
  -3   4   3       32.80       26.96      1.33 o
  -2   4   3      199.65      178.77      3.39 o
  -1   4   3      300.72      289.20      4.31 o
   0   4   3      169.17      196.16      3.01 o
   1   4   3       83.04       80.54      1.66 o
   2   4   3      304.67      294.41      3.98 o
   3   4   3       34.82       37.31      1.51 o
   4   4   3      377.89      398.15      5.94 o
   5   4   3       57.98       56.09      2.29 o
   6   4   3       19.63       22.69      2.48 o
   7   4   3       22.71       24.21      3.40 o
   8   4   3        0.00        1.05      3.58 o
 -11   5   3       16.04        6.71      6.43 o
 -10   5   3        1.25        5.92      5.35 o
  -9   5   3       49.62       61.28      7.10 o
  -8   5   3        0.20       -0.16      2.22 o
  -7   5   3       47.84       44.06      2.51 o
  -6   5   3      795.21      801.84     16.33 o
  -5   5   3       63.12       66.98      2.34 o
  -4   5   3      138.86      159.16      3.50 o
  -3   5   3      787.88      757.28     10.40 o
  -2   5   3        1.70       -0.65      0.65 o
  -1   5   3        1.27        0.83      0.61 o
   0   5   3        1.83        3.94      0.72 o
   1   5   3     2007.34     1960.95     21.50 o
   2   5   3     1628.19     1649.98     17.36 o
   3   5   3      286.25      284.42      4.46 o
   4   5   3        3.23        4.10      1.18 o
   5   5   3       22.29       17.83      1.57 o
   6   5   3       34.96       38.23      3.24 o
   7   5   3       33.44       37.36      3.79 o
   8   5   3       20.40       22.87      4.50 o
 -11   6   3       14.83       16.04      6.46 o
 -10   6   3        3.25       -4.48      4.48 o
  -9   6   3       84.58       92.16      6.32 o
  -8   6   3        0.38        0.64      3.03 o
  -7   6   3      172.25      190.79      4.99 o
  -6   6   3      198.64      212.35      4.54 o
  -5   6   3     1292.88     1379.85     18.58 o
  -4   6   3      599.06      612.08      9.02 o
  -3   6   3      119.47      195.00      5.00 o
  -2   6   3      348.75      377.88      6.10 o
  -1   6   3      544.20      525.89      7.30 o
   0   6   3     1134.50     1127.80     14.41 o
   1   6   3      255.24      291.60      6.89 o
   2   6   3      107.20      188.46      7.14 o
   3   6   3       55.60       76.40      2.74 o
   4   6   3       32.24       45.01      1.82 o
   5   6   3        3.93        0.66      1.37 o
   6   6   3       56.99       62.11      3.87 o
   7   6   3        5.78        2.24      2.78 o
   8   6   3        0.07       -0.54      3.56 o
 -11   7   3        5.84       -2.90     16.05 o
 -10   7   3       12.62       14.51      5.80 o
  -9   7   3        1.82        4.35      3.55 o
  -8   7   3      184.49      176.45      6.71 o
  -7   7   3       86.04       76.20      3.44 o
  -6   7   3      230.04      223.83      5.00 o
  -5   7   3      101.05       90.53      2.71 o
  -4   7   3       18.64       18.98      1.33 o
  -3   7   3      740.23      800.43     11.88 o
  -2   7   3       10.72       11.39      1.03 o
  -1   7   3     1062.62     1129.64     14.38 o
   0   7   3       70.21       87.48      2.12 o
   1   7   3      401.13      428.96      5.84 o
   2   7   3        3.10        0.64      0.70 o
   3   7   3      102.97      108.27      2.18 o
   4   7   3       24.15       25.64      1.73 o
   5   7   3       48.72       47.46      2.49 o
   6   7   3       10.47       10.74      2.51 o
   7   7   3        0.18       -2.48      2.48 o
 -10   8   3        0.03       -4.37      4.37 o
  -9   8   3      190.13      197.44      9.18 o
  -8   8   3       61.80       66.91      4.64 o
  -7   8   3       76.11       71.32      3.87 o
  -6   8   3       14.29       16.64      1.74 o
  -5   8   3       54.54       49.45      2.42 o
  -4   8   3       25.16       28.38      1.61 o
  -3   8   3       85.61       92.31      4.44 o
  -2   8   3      407.24      441.21      7.61 o
  -1   8   3      337.48      299.29      6.24 o
   0   8   3       72.06       65.52      3.09 o
   1   8   3        9.82        7.23      1.25 o
   2   8   3        1.25        0.47      0.91 o
   3   8   3       79.09       79.00      2.03 o
   4   8   3        1.97        3.32      1.30 o
   5   8   3        0.19        2.16      1.67 o
   6   8   3        7.49        2.05      2.31 o
   7   8   3        0.63       -1.80      2.73 o
 -10   9   3       33.36       37.04      9.37 o
  -9   9   3        5.83        4.96      3.68 o
  -8   9   3      164.07      164.46      6.94 o
  -7   9   3      149.43      140.47      5.41 o
  -6   9   3        0.32       -1.38      1.38 o
  -5   9   3       26.53       25.89      1.87 o
  -4   9   3       38.26       39.01      2.02 o
  -3   9   3       75.29       63.60      2.20 o
  -2   9   3        0.29        0.59      1.13 o
  -1   9   3       17.58       14.65      1.45 o
   0   9   3        1.39        1.17      1.09 o
   1   9   3       27.54       31.03      1.96 o
   2   9   3       62.87       61.29      2.22 o
   3   9   3       28.86       25.92      2.17 o
   4   9   3       94.31       97.31      3.69 o
   5   9   3        9.10       16.24      2.16 o
   6   9   3       27.61       29.62      2.41 o
 -10  10   3        1.34        4.41      7.58 o
  -9  10   3        0.84        5.13      4.80 o
  -8  10   3      228.07      225.55      7.90 o
  -7  10   3        1.77       -1.26      2.43 o
  -6  10   3        7.34        4.97      1.68 o
  -5  10   3       24.57       24.06      1.90 o
  -4  10   3      296.03      306.01      5.91 o
  -3  10   3        1.23        3.07      1.02 o
  -2  10   3      370.51      358.21      7.62 o
  -1  10   3      369.64      349.47      8.32 o
   0  10   3        8.81        8.10      1.61 o
   1  10   3       29.91       29.75      2.04 o
   2  10   3      123.44      130.03      3.43 o
   3  10   3       71.67       71.55      2.97 o
   4  10   3      358.29      350.01      7.31 o
   5  10   3       22.61       22.24      3.41 o
   6  10   3       10.84        0.68      4.62 o
 -10  11   3        3.22        1.60      4.53 o
  -9  11   3       60.06       55.11      5.52 o
  -8  11   3       24.75       23.47      3.45 o
  -7  11   3      245.58      225.30      7.35 o
  -6  11   3        1.47       -1.40      1.79 o
  -5  11   3        2.77       -1.60      1.60 o
  -4  11   3       10.43       23.22      3.40 o
  -3  11   3      406.75      407.64     10.18 o
  -2  11   3      296.59      328.78     14.30 o
  -1  11   3      303.25      300.02      7.62 o
   0  11   3        9.74        9.22      1.76 o
   1  11   3        0.01       -0.26      1.51 o
   2  11   3       13.99       23.09      1.88 o
   3  11   3        2.39        2.22      1.74 o
   4  11   3        0.00        3.27      1.95 o
   5  11   3        4.02        4.92      2.89 o
  -9  12   3       58.08       65.01      5.77 o
  -8  12   3       23.43       23.85      4.22 o
  -7  12   3        0.54        1.88      2.46 o
  -6  12   3       12.76       10.83      2.30 o
  -5  12   3      240.55      243.38      5.42 o
  -4  12   3      675.77      644.16     25.56 o
  -3  12   3      437.16      391.71     11.02 o
  -2  12   3      775.60      788.88     21.37 o
  -1  12   3     1332.46     1244.59     27.42 o
   0  12   3      345.18      348.16     10.29 o
   1  12   3       60.76       64.82      4.76 o
   2  12   3       23.77       18.03      3.34 o
   3  12   3        2.53        1.95      2.28 o
   4  12   3       91.23       99.86      5.11 o
  -9  13   3        1.08        1.83      3.35 o
  -8  13   3        0.23       -1.32      2.61 o
  -7  13   3       14.01       11.32      2.80 o
  -6  13   3      294.96      297.75      7.00 o
  -5  13   3       68.94       84.21      3.88 o
  -4  13   3      278.56      253.39      8.05 o
  -3  13   3       15.72       21.06      2.77 o
  -2  13   3       96.38      109.01      4.67 o
  -1  13   3      366.75      342.98      8.82 o
   0  13   3       38.30       43.83      4.22 o
   1  13   3      105.37       92.06      3.97 o
   2  13   3       13.98       15.09      2.03 o
   3  13   3        1.54        2.43      1.94 o
  -8  14   3       23.49       19.95      3.42 o
  -7  14   3       39.72       39.67      3.97 o
  -6  14   3        0.72        1.32      1.52 o
  -5  14   3       72.00       70.53      4.08 o
  -4  14   3        8.04       10.44      2.79 o
  -3  14   3        0.95        3.38      2.19 o
  -2  14   3       29.45       29.56      3.20 o
  -1  14   3       63.79       74.92      4.15 o
   0  14   3        4.28        7.40      2.21 o
   1  14   3       10.17       13.26      2.62 o
   2  14   3        7.13        6.32      2.09 o
  -7  15   3        5.14        7.59      3.98 o
  -6  15   3       12.30        9.40      5.66 o
  -5  15   3       55.72       62.12      6.31 o
  -4  15   3        5.06        8.86      2.75 o
  -3  15   3        0.00        0.02      2.23 o
  -2  15   3       17.32       15.36      2.54 o
  -1  15   3        1.00        0.79      2.06 o
   0  15   3        0.22       -0.34      2.03 o
   1  15   3       14.00       13.29      2.71 o
  -6  16   3        1.16       -0.74      3.02 o
  -5  16   3        0.00        2.78      2.80 o
  -4  16   3       27.82       30.71      4.54 o
  -3  16   3       76.79       84.86      4.73 o
  -2  16   3        0.14       -0.44      2.24 o
  -1  16   3        4.71        1.84      2.20 o
   3 -17   4       43.85       54.76      3.56 o
   0 -16   4       40.70       46.83      9.37 o
   1 -16   4        8.70       13.66      7.46 o
   2 -16   4       22.78       24.58      2.77 o
   3 -16   4        1.16        2.88      1.81 o
   4 -16   4       16.31       16.96      2.49 o
   5 -16   4        2.09        4.65      2.77 o
  -2 -15   4       11.24       28.33      7.69 o
  -1 -15   4        9.87        8.53      6.26 o
   0 -15   4       37.71       37.46      8.47 o
   1 -15   4       19.50       16.80      2.42 o
   2 -15   4      100.86       92.74      4.67 o
   3 -15   4       31.56       42.31      3.71 o
   4 -15   4        5.44        9.05      2.23 o
   5 -15   4        1.20       -0.23      2.15 o
   6 -15   4       12.47       14.06      3.67 o
   7 -15   4       22.44       32.13      3.10 o
  -3 -14   4        5.18        6.26      1.91 o
  -2 -14   4       12.00       12.17      6.26 o
  -1 -14   4        0.39        2.92      5.13 o
   0 -14   4       22.99       20.10      6.98 o
   1 -14   4       13.66       11.32      1.75 o
   2 -14   4       64.39       61.42      4.04 o
   3 -14   4       19.75       14.54      2.26 o
   4 -14   4        1.19        1.04      1.78 o
   5 -14   4        0.09       -1.49      2.11 o
   6 -14   4        5.01        5.59      2.97 o
   7 -14   4       33.37       29.29      3.70 o
  -4 -13   4       13.58       19.50      2.26 o
  -3 -13   4       45.30       42.04      2.35 o
  -2 -13   4       21.99       22.82      2.00 o
  -1 -13   4        0.75       -0.72      4.83 o
   0 -13   4      179.35      167.77     13.13 o
   1 -13   4        7.75        7.87      1.85 o
   2 -13   4      458.54      438.27     12.32 o
   3 -13   4       17.01       17.94      2.37 o
   4 -13   4      101.03      105.03      5.23 o
   5 -13   4       39.82       33.58      3.09 o
   6 -13   4        0.10       -1.63      1.63 o
   7 -13   4        8.37        9.43      3.17 o
   8 -13   4        0.02       -2.90      3.52 o
  -5 -12   4       19.01       26.25      2.70 o
  -4 -12   4        0.49       -1.48      1.48 o
  -3 -12   4        0.04        0.35      1.29 o
  -2 -12   4        2.06        0.82      1.36 o
  -1 -12   4        1.50        6.92      5.07 o
   0 -12   4        5.51        4.12      5.01 o
   1 -12   4       12.95       17.83      2.02 o
   2 -12   4      620.21      579.49     15.42 o
   3 -12   4      179.74      173.81      5.69 o
   4 -12   4       14.04       10.31      2.19 o
   5 -12   4       39.11       40.90      2.23 o
   6 -12   4       35.66       35.51      3.16 o
   7 -12   4        1.46       -2.57      2.57 o
   8 -12   4        0.02        2.49      3.75 o
   9 -12   4        0.67        8.22      4.81 o
  -6 -11   4        2.72        5.35      2.92 o
  -5 -11   4        1.01        0.68      1.78 o
  -4 -11   4        0.68        0.55      1.33 o
  -3 -11   4       18.03       24.28      1.83 o
  -2 -11   4        1.48        6.64      1.55 o
  -1 -11   4       80.02      196.45     13.36 o
   0 -11   4      611.62      648.08     17.51 o
   1 -11   4      732.73      753.81     14.94 o
   2 -11   4       67.79       94.14      7.22 o
   3 -11   4      843.69      892.99     21.06 o
   4 -11   4     1144.77     1048.09     15.24 o
   5 -11   4       97.97       99.35      3.43 o
   6 -11   4       81.29       77.34      4.18 o
   7 -11   4        6.66        6.70      2.98 o
   8 -11   4        0.07       -1.56      3.71 o
   9 -11   4        3.23        1.61      4.52 o
  -7 -10   4       12.10       14.21      3.68 o
  -6 -10   4       43.28       47.97      3.38 o
  -5 -10   4       29.99       38.61      2.51 o
  -4 -10   4      105.31       99.36      3.50 o
  -3 -10   4      307.19      318.89      6.11 o
  -2 -10   4      266.49      256.67      6.91 o
  -1 -10   4       13.86       13.78      5.13 o
   0 -10   4     1137.62     1155.85     47.83 o
   1 -10   4      102.33       98.78      3.19 o
   2 -10   4       38.87       41.10      3.30 o
   3 -10   4      883.66      883.13     17.73 o
   4 -10   4      717.65      724.01     11.45 o
   5 -10   4      569.83      532.07      9.37 o
   6 -10   4      143.27      137.04      5.50 o
   7 -10   4        0.04       -0.60      2.80 o
   8 -10   4       38.86       43.51      7.37 o
   9 -10   4       44.59       60.91      7.04 o
  -7  -9   4        0.34       -0.78      2.45 o
  -6  -9   4        6.54        6.75      2.01 o
  -5  -9   4       72.48       79.37      3.13 o
  -4  -9   4      364.76      346.26      7.58 o
  -3  -9   4      596.56      593.44      9.86 o
  -2  -9   4       21.69       28.28      1.99 o
  -1  -9   4      453.02      442.96     12.26 o
   0  -9   4      107.65      101.66      3.20 o
   1  -9   4     2111.19     2081.90     47.52 o
   2  -9   4      448.01      426.45      8.25 o
   3  -9   4      247.61      239.92      4.54 o
   4  -9   4      349.72      312.07      5.58 o
   5  -9   4       67.70       80.50      2.95 o
   6  -9   4       70.36       70.77      3.43 o
   7  -9   4        1.17       -1.02      2.55 o
   8  -9   4       33.66       50.76      7.34 o
   9  -9   4        5.44        3.70      4.45 o
  -8  -8   4        0.37       -2.80      3.13 o
  -7  -8   4       35.01       40.25      2.60 o
  -6  -8   4      245.38      238.28      7.00 o
  -5  -8   4       56.79       54.19      2.70 o
  -4  -8   4      997.58      997.93     14.61 o
  -3  -8   4      302.80      299.28      5.83 o
  -2  -8   4      270.25      281.13      6.44 o
  -1  -8   4       33.42       30.66      2.21 o
   0  -8   4       21.44       20.27      1.31 o
   1  -8   4       10.64       10.68      1.55 o
   2  -8   4        0.07        2.11      1.05 o
   3  -8   4      237.30      247.20      4.73 o
   4  -8   4      278.50      261.92      5.03 o
   5  -8   4      145.87      188.48      4.83 o
   6  -8   4      771.00      759.84     21.12 o
   7  -8   4       71.44       72.42      4.67 o
   8  -8   4       37.39       39.08      9.29 o
   9  -8   4       46.37       41.85      7.10 o
  10  -8   4        0.81       -3.04      7.16 o
  -8  -7   4        4.12        4.01      2.62 o
  -7  -7   4       59.83       53.23      2.79 o
  -6  -7   4      152.97      153.60      3.65 o
  -5  -7   4      257.58      243.81      4.68 o
  -4  -7   4        6.76        4.24      1.48 o
  -3  -7   4      584.85      533.11      8.07 o
  -2  -7   4       18.23       14.81      1.27 o
  -1  -7   4       75.23       64.43      2.28 o
   0  -7   4     1038.11      992.60     19.58 o
   1  -7   4        0.47       -0.86      0.86 o
   2  -7   4      224.50      210.06      3.81 o
   3  -7   4       54.33       50.71      2.00 o
   4  -7   4       64.70       79.60      2.70 o
   5  -7   4        0.04       -1.19      1.19 o
   6  -7   4       10.39       10.55      1.97 o
   7  -7   4       28.76       21.01      2.82 o
   8  -7   4       85.27       84.60      5.12 o
   9  -7   4        4.47       18.67      5.95 o
  10  -7   4       76.77       82.83     16.76 o
  -9  -6   4        6.71        5.96      3.87 o
  -8  -6   4        3.39       -0.11      2.52 o
  -7  -6   4      128.84      128.55      4.77 o
  -6  -6   4       30.06       27.84      1.91 o
  -5  -6   4        3.05        2.28      1.03 o
  -4  -6   4       35.70       35.50      1.42 o
  -3  -6   4       49.72       58.44      1.69 o
  -2  -6   4       20.35       14.38      1.08 o
  -1  -6   4       50.88       33.22      1.73 o
   0  -6   4     1380.92     1316.50     21.94 o
   1  -6   4     1517.60     1470.05     19.74 o
   2  -6   4      375.45      378.77      6.10 o
   3  -6   4      119.72      155.82      3.30 o
   4  -6   4      143.31      133.38      3.18 o
   5  -6   4      213.49      214.72      4.73 o
   6  -6   4        8.54        9.78      1.74 o
   7  -6   4        1.53        2.77      3.19 o
   8  -6   4        6.01        5.73      3.87 o
   9  -6   4       48.49       65.29      9.84 o
  10  -6   4        9.15        7.89      6.45 o
  -9  -5   4        5.55        0.55      3.08 o
  -8  -5   4       44.39       45.44      4.81 o
  -7  -5   4       36.30       41.15      3.44 o
  -6  -5   4       92.99      108.45      3.35 o
  -5  -5   4      292.81      291.78      4.50 o
  -4  -5   4       47.20       41.18      1.51 o
  -3  -5   4        0.29        0.84      0.65 o
  -2  -5   4      431.05      446.46      6.27 o
  -1  -5   4      377.79      395.38      7.35 o
   0  -5   4      423.19      417.07      7.71 o
   1  -5   4     2147.92     2083.24     27.65 o
   2  -5   4      487.98      533.51      7.54 o
   3  -5   4     1021.72     1021.33     13.73 o
   4  -5   4      338.57      355.73      6.16 o
   5  -5   4       23.55       16.92      1.54 o
   6  -5   4       12.52        8.12      1.93 o
   7  -5   4       86.80       87.36      4.75 o
   8  -5   4       28.37       28.00      4.41 o
   9  -5   4       16.09        7.52      5.69 o
  10  -5   4        3.97        3.68      5.74 o
  -9  -4   4        2.65        5.66      4.80 o
  -8  -4   4        4.73        5.92      3.39 o
  -7  -4   4        0.84       -2.19      2.19 o
  -6  -4   4       22.44       16.16      1.73 o
  -5  -4   4       19.11       20.99      1.40 o
  -4  -4   4       38.66       37.26      1.54 o
  -3  -4   4     1631.10     1723.62     19.16 o
  -2  -4   4      996.47     1026.19     11.57 o
  -1  -4   4       30.17       31.84      0.91 o
   0  -4   4      156.28      165.96      2.93 o
   1  -4   4       63.49       73.25      1.68 o
   2  -4   4      953.78      966.06     13.72 o
   3  -4   4     2504.58     2460.68     28.53 o
   4  -4   4      382.19      306.74      4.93 o
   5  -4   4      300.68      297.96      5.83 o
   6  -4   4       28.69       31.67      3.57 o
   7  -4   4        4.51        1.39      2.08 o
   8  -4   4        1.27        9.49      7.52 o
   9  -4   4      185.09      195.68     12.18 o
  10  -4   4       24.89       27.30      6.85 o
 -10  -3   4        3.70        7.11      5.12 o
  -9  -3   4        5.96        5.49      6.65 o
  -8  -3   4       21.70       23.73      4.13 o
  -7  -3   4        9.11        2.88      2.17 o
  -6  -3   4       83.89      122.48      6.56 o
  -5  -3   4      526.77      582.78      7.92 o
  -4  -3   4        7.37      251.60     22.13 o
  -3  -3   4      658.23      620.00      7.19 o
  -2  -3   4       72.10       80.30      1.62 o
  -1  -3   4        0.05        1.49      0.35 o
   0  -3   4      319.69      309.59      3.65 o
   1  -3   4        1.02        1.25      0.45 o
   2  -3   4        0.25        7.21      1.69 o
   3  -3   4       82.35      127.70      4.91 o
   4  -3   4     2236.55     2155.75     24.15 o
   5  -3   4      596.67      599.63      8.32 o
   6  -3   4      542.95      514.10      8.17 o
   7  -3   4        8.01        6.72      2.24 o
   8  -3   4       56.27       54.95      6.88 o
   9  -3   4       52.56       61.20      7.91 o
  10  -3   4       32.64       35.20      7.46 o
 -10  -2   4       48.67       53.75      7.24 o
  -9  -2   4      116.48      114.63      8.75 o
  -8  -2   4        4.10        0.09      2.88 o
  -7  -2   4      146.44      142.18      5.45 o
  -6  -2   4       83.84       80.33      2.59 o
  -5  -2   4       68.84       73.04      3.03 o
  -4  -2   4     2516.61     2489.06     27.50 o
  -3  -2   4       88.69       94.56      2.61 o
  -2  -2   4     4278.18     4141.61     44.22 o
  -1  -2   4       36.92       39.13      0.94 o
   0  -2   4     1663.20     1534.82     12.79 o
   1  -2   4      906.38      916.28      8.90 o
   2  -2   4     3830.44     3802.79     38.42 o
   3  -2   4     1582.87     1576.16     16.89 o
   4  -2   4     3894.07     3784.23     40.91 o
   5  -2   4     1343.61     1297.65     15.56 o
   6  -2   4       11.88        8.17      1.66 o
   7  -2   4       10.82       16.37      2.96 o
   8  -2   4       17.01       12.94      4.02 o
   9  -2   4        5.19        3.07      5.15 o
  10  -2   4        0.00        1.66      4.38 o
 -10  -1   4        4.42       -1.03     10.92 o
  -9  -1   4        1.31        2.95      5.79 o
  -8  -1   4       20.00       27.61      3.38 o
  -7  -1   4       33.30       28.88      2.32 o
  -6  -1   4       17.63       19.77      1.69 o
  -5  -1   4     2599.13     2615.21     29.24 o
  -4  -1   4        0.00       -0.76      0.76 o
  -3  -1   4     5551.27     5291.18     59.30 o
  -2  -1   4      201.68      211.57      2.67 o
  -1  -1   4     7860.60     7467.75     65.28 o
   0  -1   4      318.32      289.71      2.86 o
   1  -1   4      186.43      156.38      1.99 o
   2  -1   4     7834.67     7935.12     66.47 o
   3  -1   4      208.93      188.80      3.17 o
   4  -1   4     4151.31     4137.06     42.25 o
   5  -1   4      167.22      167.15      4.56 o
   6  -1   4      951.70      954.04     15.44 o
   7  -1   4       43.08       43.31      4.68 o
   8  -1   4       56.10       57.40      5.64 o
   9  -1   4       43.99       41.27      6.53 o
 -10   0   4        9.49        9.44      5.28 o
  -9   0   4       39.12       43.51      5.05 o
  -8   0   4        0.16        7.16      2.61 o
  -7   0   4        5.53       13.34      2.44 o
  -6   0   4      449.62      444.43      6.76 o
  -5   0   4      430.25      421.44      5.60 o
  -4   0   4     2017.50     2157.23     33.87 o
  -3   0   4     1954.57     1888.36     18.91 o
  -2   0   4       30.11       26.89      0.81 o
  -1   0   4      913.94      791.03      8.28 o
   0   0   4     3112.36     2967.58     25.35 o
   1   0   4       42.94       39.50      0.87 o
   2   0   4       24.62       20.70      1.17 o
   3   0   4     2610.23     2661.13     27.56 o
   4   0   4      174.94      215.05      6.69 o
   5   0   4      164.12      177.17      4.00 o
   6   0   4       85.90       90.36      3.10 o
   7   0   4       49.14       53.06      6.08 o
   8   0   4        1.92        6.71      3.09 o
   9   0   4       33.79       31.42      9.75 o
 -11   1   4       12.13        4.59      8.05 o
 -10   1   4       21.60       21.58      6.23 o
  -9   1   4       26.45       25.34      4.50 o
  -8   1   4       24.68       25.93      3.85 o
  -7   1   4      118.50      114.99      4.80 o
  -6   1   4       54.23       54.54      2.31 o
  -5   1   4        0.51        3.57      0.85 o
  -4   1   4       16.27       21.62      1.20 o
  -3   1   4       17.80       22.99      0.99 o
  -2   1   4        7.75       11.33      0.64 o
  -1   1   4     5707.60     5401.10     51.88 o
   0   1   4        6.03       11.58      0.55 o
   1   1   4       28.54       20.98      0.64 o
   2   1   4     3134.56     3073.81     28.43 o
   3   1   4     1601.51     1615.53     15.69 o
   4   1   4      247.46      252.22      3.91 o
   5   1   4      766.43      751.69      8.89 o
   6   1   4       39.56       38.58      2.49 o
   7   1   4       81.39       71.66      5.30 o
   8   1   4        9.87       11.33      3.35 o
   9   1   4        3.39        2.89      8.23 o
 -11   2   4        0.05       -6.62      6.62 o
 -10   2   4        0.37        0.94      5.52 o
  -9   2   4       50.89       42.32      5.12 o
  -8   2   4       24.75       22.67      3.78 o
  -7   2   4       83.27       80.90      3.49 o
  -6   2   4       86.43       93.03      2.75 o
  -5   2   4      596.01      630.37      7.95 o
  -4   2   4      542.05      527.62      6.63 o
  -3   2   4        4.70        5.27      0.69 o
  -2   2   4       70.96       69.09      1.52 o
  -1   2   4      192.05      188.22      2.83 o
   0   2   4      762.31      701.47      7.44 o
   1   2   4      102.01       94.17      1.75 o
   2   2   4       27.07       38.30      1.68 o
   3   2   4     1308.84     1262.37     13.77 o
   4   2   4       53.32       52.11      1.83 o
   5   2   4       45.88       41.61      1.97 o
   6   2   4       15.52       21.30      2.40 o
   7   2   4       21.34       22.45      3.53 o
   8   2   4       26.31       20.13      4.42 o
   9   2   4        0.39       -2.79      3.76 o
 -11   3   4        0.32       -5.37      5.37 o
 -10   3   4        0.18       -4.82      4.82 o
  -9   3   4       24.06       22.61      4.43 o
  -8   3   4       36.76       32.76      3.47 o
  -7   3   4       11.61        9.62      1.72 o
  -6   3   4      345.17      381.59      6.41 o
  -5   3   4        8.91       10.78      1.18 o
  -4   3   4        5.35        0.61      0.72 o
  -3   3   4      258.14      262.94      3.74 o
  -2   3   4      108.53       98.34      2.27 o
  -1   3   4     7339.32     6990.10     83.82 o
   0   3   4     1081.66     1013.30     12.27 o
   1   3   4       52.62       57.20      1.40 o
   2   3   4      164.43      151.47      2.77 o
   3   3   4       42.81       38.46      1.56 o
   4   3   4       34.25       32.94      1.65 o
   5   3   4        0.52        0.87      1.11 o
   6   3   4      114.63      103.45      4.14 o
   7   3   4       17.24       16.99      3.89 o
   8   3   4        5.53        7.99      3.71 o
   9   3   4       18.90       26.08      5.26 o
 -11   4   4        7.02       -5.71      5.71 o
 -10   4   4        2.92        0.24      5.00 o
  -9   4   4       93.47       92.77      9.78 o
  -8   4   4        9.61       13.40      2.94 o
  -7   4   4      607.59      649.02      9.87 o
  -6   4   4        2.98        3.66      1.27 o
  -5   4   4      205.11      197.55      4.07 o
  -4   4   4     1021.44      985.30     12.65 o
  -3   4   4     2928.56     2860.57     38.29 o
  -2   4   4       32.63       32.98      1.77 o
  -1   4   4     1293.30     1251.78     15.96 o
   0   4   4      329.52      328.49      4.55 o
   1   4   4     2557.67     2551.89     27.75 o
   2   4   4      135.30      144.45      2.60 o
   3   4   4      203.08      212.03      3.77 o
   4   4   4        0.66        0.59      1.09 o
   5   4   4      186.44      173.66      4.21 o
   6   4   4       10.05        8.26      2.33 o
   7   4   4       11.42       15.62      3.20 o
   8   4   4        0.00        3.97      3.68 o
 -11   5   4        0.56       -4.97      5.74 o
 -10   5   4       16.27       17.33      5.90 o
  -9   5   4       65.57       68.44     12.83 o
  -8   5   4       58.19       53.09      3.51 o
  -7   5   4       49.58       69.77      4.49 o
  -6   5   4      369.27      383.76      7.62 o
  -5   5   4       31.39       54.59      7.81 o
  -4   5   4      101.64      168.81      9.25 o
  -3   5   4      972.18      998.46     18.26 o
  -2   5   4     1112.50     1074.31     16.60 o
  -1   5   4       11.28       26.50      3.10 o
   0   5   4     1355.76     1474.69     18.74 o
   1   5   4      902.05      893.48     12.05 o
   2   5   4      637.12      656.61      8.25 o
   3   5   4       48.30       74.27      3.08 o
   4   5   4      307.68      306.33      5.15 o
   5   5   4        2.12        6.07      1.45 o
   6   5   4       20.44       26.08      2.90 o
   7   5   4       29.18       32.32      3.76 o
   8   5   4        8.03        4.46      4.53 o
 -11   6   4       21.03       26.48      7.11 o
 -10   6   4        0.49       -3.78      4.70 o
  -9   6   4        0.00       -4.35      4.95 o
  -8   6   4       25.14       20.07      3.17 o
  -7   6   4      295.89      277.18      6.58 o
  -6   6   4      101.64      100.57      3.17 o
  -5   6   4       80.29       70.57      2.99 o
  -4   6   4       19.52       12.77      1.21 o
  -3   6   4     2118.91     2056.35     39.04 o
  -2   6   4       18.51       16.77      1.24 o
  -1   6   4     1323.04     1263.93     17.54 o
   0   6   4      352.04      365.57      6.22 o
   1   6   4      812.73      861.21     10.93 o
   2   6   4        9.21        8.07      0.89 o
   3   6   4      232.51      238.36      4.14 o
   4   6   4        1.52        1.43      1.18 o
   5   6   4       14.56        9.96      1.82 o
   6   6   4       88.79       95.31      4.54 o
   7   6   4        1.88        2.89      2.86 o
 -11   7   4        1.65       -1.43      5.62 o
 -10   7   4       23.99       15.69      6.11 o
  -9   7   4       42.05       38.32      4.94 o
  -8   7   4        3.51        3.36      2.47 o
  -7   7   4       49.90       46.77      3.24 o
  -6   7   4      506.47      491.86      8.02 o
  -5   7   4      301.69      308.71      5.44 o
  -4   7   4      167.92      155.62      3.58 o
  -3   7   4       36.76       19.20      1.34 o
  -2   7   4      163.64      168.09      3.54 o
  -1   7   4      207.40      242.53      4.41 o
   0   7   4      753.23      748.34     10.94 o
   1   7   4     1054.33     1056.00     13.13 o
   2   7   4      281.04      276.92      4.04 o
   3   7   4       35.98       31.89      1.66 o
   4   7   4      183.11      190.61      3.86 o
   5   7   4       44.78       45.32      4.20 o
   6   7   4        8.88        7.46      2.53 o
   7   7   4        0.07       -3.04      3.04 o
 -10   8   4        5.65        0.88      9.78 o
  -9   8   4       88.87       81.77      5.39 o
  -8   8   4      130.85      145.56      6.42 o
  -7   8   4      702.29      705.64     13.60 o
  -6   8   4      130.82      108.99      3.43 o
  -5   8   4       20.10       22.91      1.97 o
  -4   8   4       31.43       32.49      1.97 o
  -3   8   4       13.58       18.84      1.44 o
  -2   8   4      102.69       93.93      2.34 o
  -1   8   4       99.79      101.04      2.50 o
   0   8   4        3.64        2.46      0.83 o
   1   8   4       65.57       60.51      1.85 o
   2   8   4       32.02       38.50      1.44 o
   3   8   4      138.94      187.67      5.25 o
   4   8   4      333.89      346.63      5.98 o
   5   8   4        0.16        5.26      1.91 o
   6   8   4       10.72       10.88      2.91 o
 -10   9   4        7.35        8.83      7.40 o
  -9   9   4       60.44       67.59      5.03 o
  -8   9   4      462.01      463.31     14.08 o
  -7   9   4      320.16      304.06      7.93 o
  -6   9   4      343.41      346.21      8.26 o
  -5   9   4        0.49        0.65      1.32 o
  -4   9   4       16.08       16.47      1.82 o
  -3   9   4      376.93      352.63      6.28 o
  -2   9   4      115.73      112.04      2.79 o
  -1   9   4      214.13      179.07      4.78 o
   0   9   4       19.78       19.52      1.81 o
   1   9   4        0.98        1.44      1.34 o
   2   9   4      112.54      111.60      3.08 o
   3   9   4      150.40      156.44      4.38 o
   4   9   4       23.44       29.18      2.08 o
   5   9   4      261.57      269.30      6.11 o
   6   9   4       29.59       30.39      3.43 o
 -10  10   4       52.01       38.95      9.48 o
  -9  10   4       38.16       40.82      4.96 o
  -8  10   4       31.97       32.30      5.65 o
  -7  10   4       23.84       21.18      3.21 o
  -6  10   4       68.71       58.39      2.83 o
  -5  10   4        3.37       -1.41      1.41 o
  -4  10   4      909.73      915.86     13.97 o
  -3  10   4       10.03       10.54      1.35 o
  -2  10   4       51.26       42.99      2.58 o
  -1  10   4      277.40      288.98      6.71 o
   0  10   4        0.04       -2.08      2.08 o
   1  10   4        4.18        3.27      1.86 o
   2  10   4      104.83       98.40      3.18 o
   3  10   4       15.67        9.50      1.97 o
   4  10   4       43.65       48.47      5.88 o
   5  10   4        7.41        4.12      3.71 o
 -10  11   4       15.55       10.85      5.14 o
  -9  11   4       45.99       39.42      5.16 o
  -8  11   4       20.44       29.42      5.31 o
  -7  11   4      293.95      306.83      8.86 o
  -6  11   4      198.50      199.02      6.51 o
  -5  11   4     1198.66     1188.01     21.24 o
  -4  11   4       54.75       50.21      2.69 o
  -3  11   4     1475.72     1365.68     28.04 o
  -2  11   4      233.95      243.29      7.16 o
  -1  11   4      254.94      246.96      7.05 o
   0  11   4        1.07       -1.84      1.84 o
   1  11   4       27.86       24.34      2.74 o
   2  11   4       74.20       68.14      3.07 o
   3  11   4        0.02       -1.08      1.72 o
   4  11   4        4.03        8.20      2.82 o
   5  11   4        8.54       20.72      5.70 o
  -9  12   4       18.98        8.92      3.81 o
  -8  12   4        0.34       -0.24      3.62 o
  -7  12   4       41.02       46.98      4.76 o
  -6  12   4      476.43      457.31     10.77 o
  -5  12   4        3.90        4.03      1.75 o
  -4  12   4      435.64      422.02      7.96 o
  -3  12   4      426.97      421.21     10.97 o
  -2  12   4       26.02       38.63      3.20 o
  -1  12   4        1.59        1.96      1.92 o
   0  12   4        5.38        4.99      2.07 o
   1  12   4       23.84       23.01      2.79 o
   2  12   4       27.17       24.66      2.57 o
   3  12   4       92.70      106.06      4.18 o
   4  12   4        1.55        3.42      2.70 o
  -9  13   4        4.76        3.17      3.71 o
  -8  13   4        0.09       -0.98      3.63 o
  -7  13   4       26.13       35.56      4.01 o
  -6  13   4       74.09       93.15      5.31 o
  -5  13   4        7.43       21.97      1.85 o
  -4  13   4       46.16       48.48      6.73 o
  -3  13   4        1.55        2.04      2.29 o
  -2  13   4      219.39      184.63      8.77 o
  -1  13   4       89.88       90.95      4.40 o
   0  13   4        5.54        8.03      3.23 o
   1  13   4       20.02       21.22      2.87 o
   2  13   4        2.11       -0.68      1.97 o
   3  13   4        2.33        7.31      3.70 o
  -8  14   4       52.30       63.78      6.15 o
  -7  14   4       29.13       30.89      3.73 o
  -6  14   4        1.24        2.28      1.66 o
  -5  14   4        7.06        7.44      2.97 o
  -4  14   4      110.05      113.90      5.61 o
  -3  14   4       92.35       93.95      4.83 o
  -2  14   4        0.08       -0.01      2.07 o
  -1  14   4        4.75        4.29      2.27 o
   0  14   4       81.62       89.80      4.65 o
   1  14   4       25.22       20.49      4.41 o
   2  14   4        0.47       -0.32      2.12 o
  -7  15   4        1.10        0.33      2.52 o
  -6  15   4        0.31        2.02      2.92 o
  -5  15   4        1.97       -0.12      2.66 o
  -4  15   4        0.50        2.73      2.46 o
  -3  15   4        1.72        0.23      2.44 o
  -2  15   4        4.91        4.78      2.40 o
  -1  15   4       10.84       17.53      2.74 o
   0  15   4       17.33       17.30      2.87 o
  -5  16   4       15.26       24.57      3.68 o
  -4  16   4        9.42        5.26      4.18 o
  -3  16   4       22.75       26.15      3.37 o
  -2  16   4       12.75       12.42      2.81 o
   0 -16   5        1.73       -0.12      5.97 o
   1 -16   5       14.39       11.69      7.69 o
   2 -16   5       74.40       76.70      4.22 o
   3 -16   5       80.50       84.53      7.30 o
   4 -16   5        2.61        4.74      2.23 o
   5 -16   5       91.32      105.27      5.62 o
  -2 -15   5        0.65        4.06      6.02 o
  -1 -15   5       16.59       20.58      7.28 o
   0 -15   5       12.58       10.68      6.20 o
   1 -15   5        0.30        1.57      1.62 o
   2 -15   5       61.92       53.16      5.49 o
   3 -15   5        7.59       12.39      2.34 o
   4 -15   5      128.58      134.49      5.02 o
   5 -15   5       29.61       29.07      3.58 o
   6 -15   5        1.85        1.01      2.88 o
  -3 -14   5        1.17        2.36      4.27 o
  -2 -14   5        0.66       -2.15      5.43 o
  -1 -14   5        2.90        7.64      5.79 o
   0 -14   5       23.51       34.24      8.23 o
   1 -14   5       35.69       38.66      3.78 o
   2 -14   5        0.43       -0.16      2.15 o
   3 -14   5       80.08       74.27      3.91 o
   4 -14   5       22.28       23.43      2.60 o
   5 -14   5       58.83       49.58      3.63 o
   6 -14   5        0.63        0.63      1.73 o
   7 -14   5        0.39       -0.56      2.70 o
  -4 -13   5        4.34        7.31      1.91 o
  -3 -13   5       25.15       20.33      2.53 o
  -2 -13   5        1.56       -1.28      2.20 o
  -1 -13   5       79.36       83.76      9.78 o
   0 -13   5      404.37      354.18     20.41 o
   1 -13   5        4.37        9.48      2.47 o
   2 -13   5      393.66      389.16      9.07 o
   3 -13   5        0.84        0.06      1.91 o
   4 -13   5      120.16      109.75      4.50 o
   5 -13   5       70.29       66.49      3.91 o
   6 -13   5       23.24       15.92      2.64 o
   7 -13   5        8.02        9.39      5.52 o
   8 -13   5        0.25        1.80      3.66 o
  -5 -12   5       14.65       20.35      2.55 o
  -4 -12   5       21.61       20.15      1.98 o
  -3 -12   5        5.19        3.83      1.98 o
  -2 -12   5        0.75        1.83      1.49 o
  -1 -12   5        2.51        8.17      5.61 o
   0 -12   5        8.81        6.33      2.29 o
   1 -12   5     1645.52     1598.03     43.23 o
   2 -12   5        0.46        9.40      2.66 o
   3 -12   5      263.47      255.53      7.98 o
   4 -12   5      117.36      114.71      4.61 o
   5 -12   5       34.44       34.56      2.21 o
   6 -12   5        8.97        5.92      2.36 o
   7 -12   5        0.23        1.77      2.83 o
   8 -12   5       33.25       36.41      5.52 o
  -6 -11   5        0.20       -2.62      2.62 o
  -5 -11   5        0.01       -0.50      1.78 o
  -4 -11   5       18.31       14.84      1.79 o
  -3 -11   5        1.04        1.44      1.85 o
  -2 -11   5       42.37       43.83      2.64 o
  -1 -11   5      258.89      229.66      6.75 o
   0 -11   5      272.30      252.00      6.50 o
   1 -11   5       32.19       34.29      2.89 o
   2 -11   5      153.12      148.31      6.10 o
   3 -11   5       51.70       48.00      3.24 o
   4 -11   5      290.41      254.68      5.15 o
   5 -11   5      108.80       92.52      3.39 o
   6 -11   5       12.62        7.56      2.67 o
   7 -11   5        7.09        5.83      3.37 o
   8 -11   5        7.69        1.77      3.94 o
   9 -11   5       13.73       14.73      5.29 o
  -7 -10   5       28.00       27.33      4.07 o
  -6 -10   5        4.79        3.66      2.42 o
  -5 -10   5        0.63        2.17      1.59 o
  -4 -10   5       22.26       23.64      2.58 o
  -3 -10   5       36.66       35.49      3.29 o
  -2 -10   5       75.00       68.29      3.43 o
  -1 -10   5       23.42       19.53      2.23 o
   0 -10   5        4.43        7.21      1.46 o
   1 -10   5      143.98      147.19      4.12 o
   2 -10   5      156.97      151.95      4.99 o
   3 -10   5       82.50       83.47      3.57 o
   4 -10   5      252.58      236.64      4.79 o
   5 -10   5       43.07       39.34      2.51 o
   6 -10   5      117.32      119.22      5.22 o
   7 -10   5       25.04       23.54      3.80 o
   8 -10   5       11.38       14.55      3.67 o
   9 -10   5        3.01        1.14      4.88 o
  -7  -9   5       18.52       16.28      3.02 o
  -6  -9   5        6.41       25.16      2.84 o
  -5  -9   5       38.61       41.29      2.43 o
  -4  -9   5       31.05       91.86      8.05 o
  -3  -9   5      168.95      170.85      3.99 o
  -2  -9   5       30.00       32.46      2.23 o
  -1  -9   5      484.07      493.89     10.81 o
   0  -9   5     1072.93      988.71     19.94 o
   1  -9   5      265.74      270.86      8.01 o
   2  -9   5       48.80      139.57     15.17 o
   3  -9   5        6.94       24.86      3.52 o
   4  -9   5        2.49        4.27      1.31 o
   5  -9   5       34.48       50.10      2.54 o
   6  -9   5      682.40      684.74     13.27 o
   7  -9   5        2.66        7.16      3.26 o
   8  -9   5      230.15      248.78      9.60 o
   9  -9   5        2.92       -2.48      5.52 o
  -8  -8   5        4.76        5.93      2.29 o
  -7  -8   5        0.11        0.65      2.56 o
  -6  -8   5       18.09       11.85      2.10 o
  -5  -8   5       80.32       78.52      3.10 o
  -4  -8   5      358.94      348.32      6.33 o
  -3  -8   5       21.01       15.54      1.22 o
  -2  -8   5     1688.08     1618.36     31.46 o
  -1  -8   5      116.14      123.08      3.80 o
   0  -8   5      520.10      547.09     11.82 o
   1  -8   5       48.18       53.22      2.55 o
   2  -8   5       93.98      101.67      2.43 o
   3  -8   5      122.25      104.41      2.95 o
   4  -8   5        5.26        4.22      1.33 o
   5  -8   5      118.84      113.74      5.72 o
   6  -8   5      352.25      338.50      8.22 o
   7  -8   5       42.62       44.62      4.13 o
   8  -8   5      140.63      141.63      6.53 o
   9  -8   5        4.38       11.63      7.87 o
  -8  -7   5       23.06       23.47      3.16 o
  -7  -7   5        0.09        2.28      1.66 o
  -6  -7   5        0.12        1.96      1.30 o
  -5  -7   5        7.37        6.31      1.83 o
  -4  -7   5      154.92      168.56      3.64 o
  -3  -7   5       86.58       88.75      2.24 o
  -2  -7   5       61.12       67.26      2.30 o
  -1  -7   5      106.03      105.97      3.44 o
   0  -7   5      146.93      178.03      4.20 o
   1  -7   5      101.00       96.79      2.79 o
   2  -7   5       30.22       27.99      1.38 o
   3  -7   5        0.63       -0.18      0.94 o
   4  -7   5      160.14      144.42      3.79 o
   5  -7   5      688.31      705.93     13.11 o
   6  -7   5      704.86      704.39     12.10 o
   7  -7   5      396.10      422.82     10.98 o
   8  -7   5      154.16      149.53      6.69 o
   9  -7   5        7.24       13.91      5.63 o
  -9  -6   5        4.47        3.56      3.46 o
  -8  -6   5       66.70       60.44      4.19 o
  -7  -6   5       30.96       33.87      3.15 o
  -6  -6   5        2.84        7.62      2.51 o
  -5  -6   5       66.70       69.44      2.19 o
  -4  -6   5       80.55      114.22      5.75 o
  -3  -6   5      303.90      309.70     13.04 o
  -2  -6   5      183.11      209.39      3.78 o
  -1  -6   5      617.82      633.96     11.43 o
   0  -6   5     1508.22     1585.36     26.44 o
   1  -6   5      425.62      426.42     13.26 o
   2  -6   5     2511.56     2522.98     33.79 o
   3  -6   5       57.03       72.25      2.67 o
   4  -6   5      926.78      915.50     12.18 o
   5  -6   5      502.86      495.92      7.32 o
   6  -6   5        9.12       12.77      1.94 o
   7  -6   5      759.86      760.25     16.29 o
   8  -6   5       71.54       73.55      6.07 o
   9  -6   5       73.45       89.23      9.57 o
  10  -6   5       20.07       20.11      7.09 o
  -9  -5   5       50.62       59.13      6.50 o
  -8  -5   5       11.45       10.78      3.55 o
  -7  -5   5       42.55       32.63      3.20 o
  -6  -5   5       30.69       25.56      2.02 o
  -5  -5   5       53.62       52.86      1.87 o
  -4  -5   5       22.66       23.42      1.27 o
  -3  -5   5        4.72        4.13      1.15 o
  -2  -5   5     1357.61     1382.96     15.44 o
  -1  -5   5      813.22      859.18     10.21 o
   0  -5   5      187.63      163.46      2.56 o
   1  -5   5       42.78       41.42      1.40 o
   2  -5   5      514.25      516.78      6.94 o
   3  -5   5      308.99      332.07      5.21 o
   4  -5   5        1.56        0.56      0.95 o
   5  -5   5       16.70       19.39      1.61 o
   6  -5   5      225.43      226.34      5.42 o
   7  -5   5       33.20       32.52      3.48 o
   8  -5   5       91.78       82.14     20.79 o
   9  -5   5        1.98       -0.32      5.21 o
  10  -5   5       56.34       71.83      8.98 o
  -9  -4   5        1.33       -0.62      4.23 o
  -8  -4   5        7.66        6.56      3.32 o
  -7  -4   5       35.82       32.17      3.28 o
  -6  -4   5      308.60      302.46      5.62 o
  -5  -4   5      272.35      272.45      4.61 o
  -4  -4   5     1659.62     1603.14     18.31 o
  -3  -4   5       22.14       42.61      2.52 o
  -2  -4   5      110.28      104.32      2.01 o
  -1  -4   5      791.57      825.11      8.92 o
   0  -4   5      155.34      157.20      2.22 o
   1  -4   5     2032.44     2062.64     21.20 o
   2  -4   5       64.63       81.18      3.44 o
   3  -4   5      882.51      845.19     10.94 o
   4  -4   5      129.56      143.00     10.30 o
   5  -4   5      271.04      275.23      5.69 o
   6  -4   5       40.89       65.93      5.33 o
   7  -4   5       12.11       17.17      4.15 o
   8  -4   5       31.04       35.78      6.37 o
   9  -4   5       23.31       20.14      6.49 o
  10  -4   5       27.51       24.89      7.28 o
 -10  -3   5       30.00       23.03      5.97 o
  -9  -3   5       87.95       95.12     10.77 o
  -8  -3   5      281.97      261.47      9.86 o
  -7  -3   5      232.20      227.81      6.05 o
  -6  -3   5      554.26      505.12      7.97 o
  -5  -3   5      719.10      732.34      9.55 o
  -4  -3   5     1412.25     1381.38     16.04 o
  -3  -3   5      461.94      538.45      6.49 o
  -2  -3   5      804.46      848.80      9.37 o
  -1  -3   5     1113.67     1061.47     10.26 o
   0  -3   5      100.25       90.22      1.44 o
   1  -3   5      887.18      851.60      9.83 o
   2  -3   5     1311.49     1337.20     15.98 o
   3  -3   5      496.15      465.77      6.05 o
   4  -3   5     2399.08     2420.09     28.63 o
   5  -3   5        1.26        3.60      1.33 o
   6  -3   5       46.92       41.67      3.09 o
   7  -3   5       45.14       49.89      4.15 o
   8  -3   5        4.79       -3.07      4.41 o
   9  -3   5       41.51       32.94      6.61 o
 -10  -2   5       32.82       27.29      6.25 o
  -9  -2   5       19.57       20.15      5.57 o
  -8  -2   5       28.53       34.27      4.43 o
  -7  -2   5      183.87      189.00      6.63 o
  -6  -2   5      626.35      578.53      8.26 o
  -5  -2   5       28.00       21.14      1.51 o
  -4  -2   5    10344.76    10084.91    101.29 o
  -3  -2   5      354.19      330.18      4.68 o
  -2  -2   5       28.11       23.66      1.07 o
  -1  -2   5     1949.69     1803.83     21.04 o
   0  -2   5      689.60      665.84      6.46 o
   1  -2   5      117.63      134.43      2.13 o
   2  -2   5       23.83       28.13      1.12 o
   3  -2   5      311.34      326.12      4.47 o
   4  -2   5     1055.46      914.18     11.40 o
   5  -2   5        3.47        6.06      2.69 o
   6  -2   5        1.64        4.24      1.76 o
   7  -2   5       90.97       86.49      6.01 o
   8  -2   5        0.28       -0.59      4.49 o
   9  -2   5        3.02        4.29      4.15 o
 -10  -1   5       12.27       19.93      9.13 o
  -9  -1   5       42.85       46.53      6.45 o
  -8  -1   5       22.94       29.81      4.64 o
  -7  -1   5       87.98      108.10      3.76 o
  -6  -1   5        2.93       55.66      5.00 o
  -5  -1   5        5.81      119.36      4.88 o
  -4  -1   5      644.36     1120.77     39.40 o
  -3  -1   5     1998.64     2334.74     28.47 o
  -2  -1   5      126.82      267.99      9.14 o
  -1  -1   5     1589.20     1512.29     15.04 o
   0  -1   5       63.18      214.61      4.41 o
   1  -1   5     2069.22     1826.57     15.95 o
   2  -1   5     4124.62     4200.22     35.72 o
   3  -1   5     5326.82     5209.02     47.68 o
   4  -1   5      978.46     1001.10     12.30 o
   5  -1   5      456.04      448.64      7.89 o
   6  -1   5       53.82       57.29      3.76 o
   7  -1   5       10.20        8.50      3.06 o
   8  -1   5        1.71       11.87      6.82 o
   9  -1   5        1.03        5.69      4.21 o
 -10   0   5        2.07       -4.32      4.32 o
  -9   0   5        7.89        8.66      3.71 o
  -8   0   5        7.23       13.19      2.88 o
  -7   0   5      142.46      165.50      4.27 o
  -6   0   5        4.57        4.94      1.18 o
  -5   0   5      593.64      611.69      8.28 o
  -4   0   5     1788.87     1792.61     20.35 o
  -3   0   5      380.27      356.75      4.72 o
  -2   0   5      540.70      567.28      6.07 o
  -1   0   5       22.22       15.29      0.89 o
   0   0   5      128.97      104.31      1.89 o
   1   0   5       13.94       11.81      0.67 o
   2   0   5     4231.21     4329.20     36.83 o
   3   0   5       46.95       56.88      1.67 o
   4   0   5      235.27      220.20      3.77 o
   5   0   5       18.36       24.02      1.85 o
   6   0   5        0.50        2.25      1.83 o
   7   0   5        0.11       -0.52      2.38 o
   8   0   5       19.37       15.15      6.44 o
   9   0   5        7.21        7.59      5.52 o
 -11   1   5        0.11        5.25      7.69 o
 -10   1   5        1.96       -4.47      4.47 o
  -9   1   5       85.15       84.82      6.28 o
  -8   1   5        0.48       -3.12      3.78 o
  -7   1   5        7.78        6.33      1.49 o
  -6   1   5      161.28      139.31      3.63 o
  -5   1   5       50.38       41.84      1.89 o
  -4   1   5        0.44        2.22      0.88 o
  -3   1   5      186.53      189.99      3.06 o
  -2   1   5      166.81      198.80      2.84 o
  -1   1   5      915.30      892.00      8.99 o
   0   1   5     1536.31     1510.75     12.94 o
   1   1   5      737.47      734.12      7.00 o
   2   1   5        0.18        2.54      0.64 o
   3   1   5      440.59      450.46      5.56 o
   4   1   5      393.80      407.41      5.16 o
   5   1   5       17.92       15.29      1.63 o
   6   1   5       48.50       54.83      3.16 o
   7   1   5       17.57       10.81      3.07 o
   8   1   5        3.05       -2.90      2.90 o
   9   1   5       11.33        8.92      5.28 o
 -11   2   5       25.66       20.40      9.84 o
 -10   2   5        5.57        0.81      7.93 o
  -9   2   5       12.71        1.95      3.61 o
  -8   2   5        9.98        7.26      3.54 o
  -7   2   5      466.20      455.40      8.23 o
  -6   2   5        0.07        0.15      1.12 o
  -5   2   5        2.30        9.44      2.53 o
  -4   2   5      136.09      141.56      2.75 o
  -3   2   5      335.95      402.35      7.79 o
  -2   2   5      199.87      216.65      4.81 o
  -1   2   5     1192.09     1125.64     11.61 o
   0   2   5     2331.76     2219.37     22.99 o
   1   2   5      987.47      988.13     10.86 o
   2   2   5       58.60       70.61      2.10 o
   3   2   5      685.09      685.83      8.73 o
   4   2   5        3.92        1.77      0.96 o
   5   2   5       52.87       62.20      6.93 o
   6   2   5        0.79        0.18      1.99 o
   7   2   5        0.12       -1.40      2.61 o
   8   2   5        5.80        5.60      3.81 o
   9   2   5        7.69        0.73      5.36 o
 -11   3   5       31.39       41.38      7.88 o
 -10   3   5        6.98        1.13     11.57 o
  -9   3   5       66.94       60.43      5.76 o
  -8   3   5        0.27       -1.71      1.71 o
  -7   3   5      119.64      119.21      3.85 o
  -6   3   5       29.09       34.31      2.23 o
  -5   3   5      971.50     1029.98     12.66 o
  -4   3   5      288.12      313.76      5.15 o
  -3   3   5      808.43      787.42     13.06 o
  -2   3   5      746.17      729.28     10.86 o
  -1   3   5      809.71      746.74     10.20 o
   0   3   5      893.00      921.01     10.25 o
   1   3   5       13.12       21.22      1.00 o
   2   3   5       24.92       17.49      1.16 o
   3   3   5        0.75        0.18      0.83 o
   4   3   5      170.09      161.08      4.70 o
   5   3   5        6.02        4.87      1.54 o
   6   3   5      176.18      159.64      5.75 o
   7   3   5        6.20        3.02      3.52 o
   8   3   5        3.14       -3.64      4.03 o
 -11   4   5       69.39       84.65      9.70 o
 -10   4   5       10.57       10.97      8.47 o
  -9   4   5       19.67        9.52      5.23 o
  -8   4   5        8.98       11.16      2.45 o
  -7   4   5       33.49       36.95      2.61 o
  -6   4   5        0.70       -1.11      1.15 o
  -5   4   5      186.66      197.69      5.24 o
  -4   4   5      982.27     1017.75     13.10 o
  -3   4   5     1448.00     1527.58     21.40 o
  -2   4   5     2662.49     2754.53     34.11 o
  -1   4   5      157.25      166.56      3.29 o
   0   4   5      279.87      304.24      5.45 o
   1   4   5       99.22      105.43      2.25 o
   2   4   5      588.57      602.09      8.25 o
   3   4   5       57.42       53.79      1.93 o
   4   4   5      722.45      701.70     10.05 o
   5   4   5        9.18       12.50      1.78 o
   6   4   5       18.09       22.74      3.50 o
   7   4   5       13.83       18.40      4.17 o
   8   4   5       22.88       18.33      4.48 o
 -11   5   5       42.23       30.35      7.63 o
 -10   5   5       65.36       54.27      9.46 o
  -9   5   5        0.34       -0.26      4.71 o
  -8   5   5       25.23       29.54      3.00 o
  -7   5   5       25.89       28.04      2.48 o
  -6   5   5       33.01       33.55      2.20 o
  -5   5   5        0.04        1.65      1.06 o
  -4   5   5      265.86      225.27      4.51 o
  -3   5   5      943.23      941.61     12.89 o
  -2   5   5       33.40       33.78      1.63 o
  -1   5   5      109.37      100.21      2.44 o
   0   5   5       10.17        8.53      1.14 o
   1   5   5      245.53      233.90      4.40 o
   2   5   5        3.90        4.80      1.05 o
   3   5   5       61.78       65.76      2.22 o
   4   5   5        0.29       -0.84      1.15 o
   5   5   5       55.98       51.55      3.35 o
   6   5   5        5.22        4.78      3.83 o
   7   5   5        0.93        0.76      3.41 o
   8   5   5        2.27        3.86      4.09 o
 -11   6   5        0.00        3.13      5.67 o
 -10   6   5       13.15       15.14      7.16 o
  -9   6   5        0.22        2.96      3.19 o
  -8   6   5       16.70       10.91      2.75 o
  -7   6   5       36.31       39.98      3.55 o
  -6   6   5       15.10       16.65      1.76 o
  -5   6   5      883.92      902.40     16.44 o
  -4   6   5      398.15      412.39      6.39 o
  -3   6   5     1134.05     1166.92     16.81 o
  -2   6   5        0.31        0.75      0.79 o
  -1   6   5       88.04       93.17      2.59 o
   0   6   5      703.96      720.04     10.86 o
   1   6   5      699.14      674.71      9.76 o
   2   6   5        5.99        3.86      0.91 o
   3   6   5       19.89       17.71      1.48 o
   4   6   5      137.77      143.03      3.70 o
   5   6   5        6.25       10.53      2.33 o
   6   6   5       20.40       22.29      3.41 o
   7   6   5        4.55        2.40      3.57 o
 -11   7   5        0.20       -0.40      5.67 o
 -10   7   5        0.12        5.32      6.47 o
  -9   7   5       29.64       35.72      4.11 o
  -8   7   5       57.53       61.87      5.20 o
  -7   7   5      239.55      224.65      6.52 o
  -6   7   5       99.69      150.09      4.82 o
  -5   7   5       19.11       31.06      2.24 o
  -4   7   5      162.63      172.07      3.91 o
  -3   7   5       27.79       30.74      1.77 o
  -2   7   5       19.06       26.72      1.56 o
  -1   7   5        6.96        5.78      1.06 o
   0   7   5      117.68      118.79      3.04 o
   1   7   5      195.72      181.25      3.80 o
   2   7   5      643.95      624.82      8.72 o
   3   7   5       34.14       56.26      2.25 o
   4   7   5       10.58       13.63      1.80 o
   5   7   5       67.04       82.14      4.11 o
   6   7   5       41.93       36.21      3.88 o
   7   7   5        5.50        3.69      4.09 o
 -10   8   5        2.98        1.71      5.91 o
  -9   8   5        1.38        0.89      2.89 o
  -8   8   5      215.10      210.35      8.92 o
  -7   8   5      214.26      199.57      6.40 o
  -6   8   5       24.97       22.33      2.12 o
  -5   8   5       41.02       43.48      2.77 o
  -4   8   5      217.59      207.10      4.38 o
  -3   8   5        2.54       -0.80      1.15 o
  -2   8   5        4.09        1.52      0.98 o
  -1   8   5       14.56       11.81      1.57 o
   0   8   5      221.12      218.92      4.40 o
   1   8   5       58.69       56.12      2.23 o
   2   8   5      594.39      577.15      8.06 o
   3   8   5      297.47      295.39      5.32 o
   4   8   5       12.32       17.93      1.69 o
   5   8   5       28.21       28.31      2.98 o
   6   8   5        5.12        5.73      2.96 o
 -10   9   5       47.19       39.55      9.72 o
  -9   9   5       13.36       11.28      3.59 o
  -8   9   5      186.68      196.27      8.99 o
  -7   9   5        7.61       13.00      2.75 o
  -6   9   5      417.17      382.10      8.01 o
  -5   9   5       11.48       12.35      1.77 o
  -4   9   5      190.48      188.92      4.59 o
  -3   9   5        0.02        0.22      1.06 o
  -2   9   5      237.30      240.41      4.37 o
  -1   9   5       18.36       14.23      1.31 o
   0   9   5        0.04       -0.93      0.93 o
   1   9   5       94.27       87.73      2.78 o
   2   9   5      188.32      198.06      3.75 o
   3   9   5      479.29      479.74      7.35 o
   4   9   5        3.46        5.18      1.77 o
   5   9   5        0.04        0.73      2.21 o
   6   9   5       28.56       25.20      3.46 o
 -10  10   5       15.26        4.53      7.69 o
  -9  10   5       94.30       96.24      6.80 o
  -8  10   5      145.03      152.68      9.74 o
  -7  10   5      406.92      439.16     12.70 o
  -6  10   5       40.73       38.65      3.29 o
  -5  10   5      531.36      517.10     10.78 o
  -4  10   5      152.94      169.91      4.57 o
  -3  10   5        0.02        3.46      1.73 o
  -2  10   5      283.94      284.78      5.32 o
  -1  10   5      262.65      274.19      7.73 o
   0  10   5       13.63       12.77      4.06 o
   1  10   5      114.07      107.54      6.29 o
   2  10   5      262.44      294.76      8.26 o
   3  10   5        0.38        2.29      2.08 o
   4  10   5      171.66      174.32      6.81 o
   5  10   5        3.97        3.55      3.04 o
 -10  11   5        4.47        3.08      3.84 o
  -9  11   5        0.00       -3.27      3.27 o
  -8  11   5        2.50       -1.64      3.78 o
  -7  11   5       15.87       14.69      3.45 o
  -6  11   5       10.34        4.89      2.50 o
  -5  11   5        3.07       -0.91      1.85 o
  -4  11   5      179.30      180.11      6.44 o
  -3  11   5      928.19      923.67     15.05 o
  -2  11   5        0.84        2.92      2.26 o
  -1  11   5      157.74      161.32      7.00 o
   0  11   5       29.38       23.73      3.07 o
   1  11   5        1.14       -1.52      2.16 o
   2  11   5       62.77       74.38      3.78 o
   3  11   5       26.92       21.67      3.06 o
   4  11   5       45.18       43.12      4.77 o
  -9  12   5        0.03       -1.09      3.35 o
  -8  12   5       21.74       29.17      5.21 o
  -7  12   5       22.90       28.38      3.77 o
  -6  12   5       54.54       50.17      3.67 o
  -5  12   5       96.93      107.94      4.02 o
  -4  12   5     1390.46     1380.20     24.12 o
  -3  12   5      194.64      164.00      6.58 o
  -2  12   5      665.26      648.57     15.09 o
  -1  12   5      109.03       97.50      4.76 o
   0  12   5       35.35       28.67      3.01 o
   1  12   5        8.69        7.25      2.53 o
   2  12   5       24.92       21.51      2.70 o
   3  12   5       37.03       38.41      4.98 o
  -9  13   5       24.01       33.20      6.28 o
  -8  13   5        2.18        1.31      3.50 o
  -7  13   5        0.01       -2.59      2.61 o
  -6  13   5       12.22       14.86      2.98 o
  -5  13   5       25.35       25.46      2.31 o
  -4  13   5       12.17       13.59      2.94 o
  -3  13   5      172.91      166.40     10.18 o
  -2  13   5        0.64        0.79      2.25 o
  -1  13   5        0.01        0.79      2.14 o
   0  13   5        1.93        3.50      2.35 o
   1  13   5        4.39        3.69      2.52 o
   2  13   5        1.38        2.65      2.29 o
  -8  14   5        7.55        3.93      4.21 o
  -7  14   5       12.64        9.61      3.23 o
  -6  14   5       74.42       91.72      7.09 o
  -5  14   5        3.11       -0.14      3.18 o
  -4  14   5        6.06        3.45      2.64 o
  -3  14   5        3.22        0.77      2.56 o
  -2  14   5       15.94       19.73      2.99 o
  -1  14   5        9.87        8.92      2.57 o
   0  14   5        1.62        3.08      2.47 o
   1  14   5       20.32       20.92      3.25 o
  -7  15   5        3.72        1.08      3.75 o
  -6  15   5        4.52        3.01      3.32 o
  -5  15   5       16.86       11.75      4.01 o
  -4  15   5        4.51        0.12      3.24 o
  -3  15   5        6.75        8.26      2.76 o
  -2  15   5        0.50       -0.59      2.74 o
  -1  15   5        2.10        1.62      2.46 o
   0  15   5        6.00        6.34      2.79 o
  -5  16   5       10.02        7.55      5.61 o
  -4  16   5       17.72       14.43      4.26 o
  -3  16   5       19.45       27.59      4.58 o
   0 -16   6        3.09       -3.28      5.73 o
   1 -16   6       27.69       23.68      2.32 o
   2 -16   6        0.12        0.67      2.18 o
   3 -16   6        9.43        6.98      2.39 o
   4 -16   6       24.36       25.49      4.07 o
   5 -16   6        7.79       13.98      3.33 o
  -2 -15   6       35.78       35.61      8.65 o
  -1 -15   6       12.10       12.71      6.92 o
   0 -15   6       19.18       25.77      8.05 o
   1 -15   6       48.56       48.64      3.14 o
   2 -15   6       22.12       22.50      2.23 o
   3 -15   6        9.11       15.79      2.55 o
   4 -15   6       19.27       24.37      3.42 o
   5 -15   6        7.64        3.75      2.81 o
   6 -15   6        5.31        7.91      3.35 o
  -3 -14   6        0.00        1.05      2.03 o
  -2 -14   6        8.20        7.60      2.42 o
  -1 -14   6        8.26        6.62      6.02 o
   0 -14   6      208.01      203.72      5.85 o
   1 -14   6        0.34       -0.81      1.74 o
   2 -14   6      246.88      233.39      6.15 o
   3 -14   6      105.51      111.55      4.89 o
   4 -14   6        3.57        0.81      2.00 o
   5 -14   6        3.95        0.73      2.56 o
   6 -14   6        3.06        1.76      1.57 o
   7 -14   6       22.01       31.35      4.06 o
  -4 -13   6        3.51        3.49      1.67 o
  -3 -13   6       11.65       11.04      2.27 o
  -2 -13   6        4.54        3.13      1.65 o
  -1 -13   6       45.00       52.92      2.90 o
   0 -13   6      191.17      182.04      5.60 o
   1 -13   6      319.28      323.10     13.61 o
   2 -13   6      281.31      279.60      7.43 o
   3 -13   6      107.46      108.18      4.83 o
   4 -13   6        0.08        1.69      2.00 o
   5 -13   6       54.97       56.57      2.95 o
   6 -13   6       12.64        6.15      2.45 o
   7 -13   6        2.46        1.26      2.90 o
   8 -13   6        4.13        0.95      5.13 o
  -5 -12   6        4.64        2.98      1.97 o
  -4 -12   6        0.57       -0.02      1.96 o
  -3 -12   6        0.43       -0.87      1.77 o
  -2 -12   6        7.69        8.07      1.88 o
  -1 -12   6      163.47      159.72      5.03 o
   0 -12   6        3.05        3.31      1.84 o
   1 -12   6        4.05        1.81      2.97 o
   2 -12   6     1209.72     1137.38     32.34 o
   3 -12   6      159.02      155.28      5.71 o
   4 -12   6       29.86       33.16      2.87 o
   5 -12   6       64.30       65.90      2.90 o
   6 -12   6        0.91        3.28      2.22 o
   7 -12   6       36.74       38.81      5.87 o
   8 -12   6       27.05       27.29      4.29 o
  -6 -11   6       35.25       33.24      3.77 o
  -5 -11   6        1.01       -1.51      1.76 o
  -4 -11   6        1.83        1.54      1.83 o
  -3 -11   6       34.42       34.60      2.33 o
  -2 -11   6       61.14       56.96      3.33 o
  -1 -11   6      535.55      558.49     12.51 o
   0 -11   6     1310.49     1277.77     25.79 o
   1 -11   6        0.19        2.91      1.90 o
   2 -11   6      294.02      271.78      7.26 o
   3 -11   6       32.49       33.85      3.00 o
   4 -11   6       91.43       95.64      3.13 o
   5 -11   6      244.68      248.71      5.77 o
   6 -11   6       28.17       22.21      2.98 o
   7 -11   6       34.72       35.71      4.31 o
   8 -11   6        0.00       -0.31      2.94 o
  -7 -10   6        2.21        7.31      3.34 o
  -6 -10   6       85.47       88.18      4.09 o
  -5 -10   6        0.02        1.50      1.77 o
  -4 -10   6      628.76      600.55     10.96 o
  -3 -10   6       46.59       58.21      6.18 o
  -2 -10   6     2878.32     2767.21     52.79 o
  -1 -10   6        0.95       -1.35      1.65 o
   0 -10   6      613.59      586.58     13.03 o
   1 -10   6       62.14       65.78      2.59 o
   2 -10   6        0.14        8.22      6.06 o
   3 -10   6      532.43      484.07      7.91 o
   4 -10   6        5.03       12.17      5.19 o
   5 -10   6      306.76      274.41      9.39 o
   7 -10   6       39.25       32.42      4.00 o
   8 -10   6        3.39        8.44      3.82 o
   9 -10   6       54.32       70.25     10.62 o
  -7  -9   6        0.78        3.08      2.94 o
  -6  -9   6       51.11       50.48      2.90 o
  -5  -9   6        1.37       -0.17      1.57 o
  -4  -9   6       37.65       31.62      1.97 o
  -3  -9   6      303.44      286.74      5.08 o
  -2  -9   6      156.73      150.99      5.00 o
  -1  -9   6        2.59        2.59      2.17 o
   0  -9   6      222.66      214.04      6.01 o
   1  -9   6      189.37      187.71      4.84 o
   2  -9   6      163.30      165.06      4.54 o
   3  -9   6      419.59      411.39      7.12 o
   4  -9   6      125.67      138.19      3.69 o
   5  -9   6      237.76      242.41      5.49 o
   6  -9   6       36.62       37.67      3.15 o
   7  -9   6       33.27       41.85      4.37 o
   8  -9   6       66.78       52.56      5.10 o
   9  -9   6        5.23        3.70      7.28 o
  -8  -8   6        3.20        2.03      2.21 o
  -7  -8   6        1.58        2.65      2.32 o
  -6  -8   6       18.57       18.00      2.19 o
  -5  -8   6      125.54      111.19      3.86 o
  -4  -8   6       92.06       93.55      2.98 o
  -3  -8   6       72.97       67.28      2.17 o
  -2  -8   6       64.18       63.96      2.42 o
  -1  -8   6      261.04      251.25      7.60 o
   0  -8   6      190.89      171.39      8.56 o
   1  -8   6        0.05        0.54      0.79 o
   2  -8   6      478.56      429.77      6.96 o
   3  -8   6      438.47      435.68      7.77 o
   4  -8   6       15.37       15.96      1.69 o
   5  -8   6      451.13      439.70      7.81 o
   6  -8   6        0.23        1.96      1.98 o
   7  -8   6        3.68        4.65      2.71 o
   8  -8   6        3.88        3.14      3.35 o
   9  -8   6       14.24       31.32      9.84 o
  -8  -7   6        2.93        3.19      2.41 o
  -7  -7   6        1.83        4.68      1.67 o
  -6  -7   6        3.62        4.45      1.31 o
  -5  -7   6       54.00       56.98      1.96 o
  -4  -7   6       36.37       38.67      1.84 o
  -3  -7   6      327.75      332.70      5.27 o
  -2  -7   6        2.38       13.03      0.89 o
  -1  -7   6       76.10       89.77      2.42 o
   0  -7   6        0.03       74.94      5.60 o
   1  -7   6      730.46      752.44      9.42 o
   2  -7   6       51.09       53.10      2.00 o
   3  -7   6       35.95       43.31      1.88 o
   4  -7   6        1.82       30.73      3.80 o
   5  -7   6        1.17        3.14      1.34 o
   6  -7   6       83.00       95.52      3.96 o
   7  -7   6        6.03        3.33      2.74 o
   8  -7   6       24.21       17.51      4.29 o
   9  -7   6        0.14       -0.82      4.87 o
  -9  -6   6        4.12        5.54      3.25 o
  -8  -6   6        4.15        3.64      2.99 o
  -7  -6   6        8.43        6.54      2.40 o
  -6  -6   6        0.57       -0.06      1.38 o
  -5  -6   6        6.11        3.74      1.24 o
  -4  -6   6       20.31       23.47      1.92 o
  -3  -6   6        2.85        5.18      0.76 o
  -2  -6   6       13.23        6.30      0.96 o
  -1  -6   6      348.11      360.06      5.22 o
   0  -6   6      763.40      758.58      9.32 o
   1  -6   6     1701.00     1711.68     18.80 o
   2  -6   6      251.00      264.09      4.54 o
   3  -6   6        3.31        5.97      1.41 o
   4  -6   6        1.24        1.50      1.08 o
   5  -6   6      210.43      199.48      4.24 o
   6  -6   6        2.96        3.16      2.13 o
   7  -6   6       27.64       23.14      3.50 o
   8  -6   6        2.95        4.80      4.76 o
   9  -6   6       17.43       21.35      7.55 o
  -9  -5   6        0.87        1.57      4.15 o
  -8  -5   6       14.06       17.27      3.67 o
  -7  -5   6        0.58       -2.16      2.16 o
  -6  -5   6      173.23      166.24      4.23 o
  -5  -5   6       33.07       39.83      1.88 o
  -4  -5   6        1.47        2.83      0.98 o
  -3  -5   6      102.08       81.13      1.94 o
  -2  -5   6       89.38      103.40      2.06 o
  -1  -5   6     1163.02     1234.82     13.13 o
   0  -5   6      622.66      647.31      8.19 o
   1  -5   6      131.51      152.31      3.26 o
   2  -5   6      154.18      175.19      3.24 o
   3  -5   6        1.47        0.62      0.85 o
   4  -5   6        2.09        2.98      1.09 o
   5  -5   6       29.45       29.51      1.90 o
   6  -5   6       54.73       54.12      3.11 o
   7  -5   6      321.01      292.22      8.88 o
   8  -5   6       56.11       54.64      7.32 o
   9  -5   6        0.97       -5.16      6.56 o
  -9  -4   6       86.37       77.39      9.25 o
  -8  -4   6      130.98      133.58      7.02 o
  -7  -4   6      122.68      116.03      5.26 o
  -6  -4   6       14.65       15.34      1.80 o
  -5  -4   6       77.31       75.24      2.53 o
  -4  -4   6        2.44        8.17      1.27 o
  -3  -4   6      813.81      892.03     10.69 o
  -2  -4   6      152.34      131.74      2.44 o
  -1  -4   6     3222.99     3253.99     32.98 o
   0  -4   6       73.20       90.03      1.85 o
   1  -4   6       13.79       22.73      2.58 o
   2  -4   6      491.46      453.99      5.78 o
   3  -4   6        0.00        2.14      1.03 o
   4  -4   6       13.18       14.21      1.54 o
   5  -4   6        7.04        9.52      1.54 o
   6  -4   6       67.41       59.82      3.25 o
   7  -4   6       72.99       69.03      5.43 o
   8  -4   6        2.36       13.67      5.73 o
   9  -4   6        1.46        1.63      5.50 o
 -10  -3   6        1.14        1.97      5.37 o
  -9  -3   6       20.82       28.64      5.84 o
  -8  -3   6       29.66       17.80      4.19 o
  -7  -3   6      205.77      211.07      6.04 o
  -6  -3   6        4.41        1.67      1.54 o
  -5  -3   6     1072.23     1036.59     13.61 o
  -4  -3   6        9.09       15.05      1.99 o
  -3  -3   6     2920.62     3001.27     31.08 o
  -2  -3   6      477.28      491.48      5.98 o
  -1  -3   6     2217.05     2120.20     20.82 o
   0  -3   6      299.60      295.35      3.67 o
   1  -3   6     1368.83     1207.35     12.98 o
   2  -3   6     1648.29     1688.05     18.91 o
   3  -3   6       49.00       46.85      1.72 o
   4  -3   6     2545.96     2504.89     29.98 o
   5  -3   6      961.00      924.94     13.53 o
   6  -3   6     1319.42     1239.70     20.96 o
   7  -3   6      451.99      424.07     16.65 o
   8  -3   6      294.94      286.75     11.41 o
   9  -3   6       21.19       16.80      5.10 o
 -10  -2   6        8.57       10.28      5.18 o
  -9  -2   6       21.22       20.69      5.55 o
  -8  -2   6       52.35       58.15      4.49 o
  -7  -2   6       62.74       67.10      3.16 o
  -6  -2   6      195.93      198.92      4.37 o
  -5  -2   6     1037.50     1016.07     11.85 o
  -4  -2   6        6.29        4.18      1.10 o
  -3  -2   6       18.75        8.86      1.29 o
  -2  -2   6      259.95      246.48      4.00 o
  -1  -2   6      297.53      254.20      3.51 o
   0  -2   6      188.95      166.51      2.45 o
   1  -2   6     2312.61     2252.63     22.17 o
   2  -2   6     2312.68     2356.64     24.55 o
   3  -2   6      556.55      555.73      6.75 o
   4  -2   6       38.27       43.13      6.20 o
   5  -2   6      144.62      160.59      4.04 o
   6  -2   6      172.45      169.39      5.16 o
   7  -2   6       29.96       38.04      4.19 o
   8  -2   6       14.50       17.81      4.56 o
   9  -2   6       14.76       12.30      4.76 o
 -10  -1   6        0.00        2.00      4.60 o
  -9  -1   6       36.98       37.04      6.03 o
  -8  -1   6       24.55       26.45      3.51 o
  -7  -1   6        3.83        0.79      1.55 o
  -6  -1   6      100.19       99.36      3.08 o
  -5  -1   6      729.03      697.80      9.80 o
  -4  -1   6     1630.87     1703.23     19.53 o
  -3  -1   6      124.68      138.16      2.76 o
  -2  -1   6      773.78      759.83      9.79 o
  -1  -1   6       46.89       46.35      1.37 o
   0  -1   6      706.85      691.61      6.38 o
   1  -1   6      379.68      385.95      4.16 o
   2  -1   6       31.99       18.06      1.03 o
   3  -1   6       84.09       96.30      2.12 o
   4  -1   6       51.04       52.48      2.08 o
   5  -1   6      293.78      270.58      5.32 o
   6  -1   6        2.53        1.70      2.11 o
   7  -1   6        0.25       -1.03      2.61 o
   8  -1   6       10.11        6.96      4.03 o
   9  -1   6        1.39        1.51      4.28 o
 -10   0   6        0.31        2.42      4.70 o
  -9   0   6       11.98       16.63      4.18 o
  -8   0   6       19.05       15.69      3.95 o
  -7   0   6       13.83        7.66      1.59 o
  -6   0   6       20.37       15.66      1.51 o
  -5   0   6      144.33      144.13      3.30 o
  -4   0   6     1226.19     1233.21     14.60 o
  -3   0   6      422.81      406.56      5.36 o
  -2   0   6      709.98      658.41      7.39 o
  -1   0   6      303.32      298.19      3.84 o
   0   0   6       15.02       19.19      0.78 o
   1   0   6      731.76      685.08      6.46 o
   2   0   6     1364.57     1391.15     12.71 o
   3   0   6     2167.26     2234.67     23.61 o
   4   0   6      698.99      681.49      9.03 o
   5   0   6      246.80      257.02      4.70 o
   6   0   6        5.74        6.90      1.83 o
   7   0   6        1.54       -1.58      2.60 o
   8   0   6        0.23        1.99      3.80 o
   9   0   6        0.17        1.62      5.05 o
 -11   1   6        0.00       -5.13      6.86 o
 -10   1   6       12.33       24.51      6.37 o
  -9   1   6        0.09       -0.02      3.42 o
  -8   1   6       48.96       41.40      5.82 o
  -7   1   6       33.78       40.64      2.36 o
  -6   1   6      225.81      253.99      5.82 o
  -5   1   6      330.80      382.43      6.23 o
  -4   1   6      731.14      799.70     10.69 o
  -3   1   6     1711.03     1659.92     17.87 o
  -2   1   6     1437.64     1394.46     14.39 o
  -1   1   6        9.75       16.73      0.80 o
   0   1   6       72.64      195.87      4.11 o
   1   1   6        0.00      172.81      8.45 o
   2   1   6       61.75      162.01      4.49 o
   3   1   6      354.25      390.67      5.12 o
   4   1   6       99.88      126.88      2.60 o
   5   1   6       96.14      106.28      3.11 o
   6   1   6        3.06        4.13      2.21 o
   7   1   6       27.15       33.85      4.06 o
   8   1   6       14.10       13.14      4.44 o
   9   1   6        0.24       -0.49      5.03 o
 -11   2   6        3.71        6.86      8.47 o
 -10   2   6       18.82        9.39      5.46 o
  -9   2   6        9.39        9.39      3.93 o
  -8   2   6       15.60        9.27      3.37 o
  -7   2   6       34.40       27.92      2.18 o
  -6   2   6      127.35      109.90      3.20 o
  -5   2   6      370.72      415.37      6.59 o
  -4   2   6     1549.21     1562.04     17.13 o
  -3   2   6     2070.27     2189.50     22.05 o
  -2   2   6       77.92       69.52      1.75 o
  -1   2   6        0.15        0.88      0.60 o
   0   2   6      301.67      291.32      4.09 o
   1   2   6     3704.68     3719.61     37.82 o
   2   2   6      368.53      450.18      6.29 o
   3   2   6       33.32       54.78      1.88 o
   4   2   6        0.49        2.41      1.08 o
   5   2   6      104.15      107.74      4.05 o
   6   2   6        0.62       -1.33      2.03 o
   7   2   6        0.45       -3.05      3.05 o
   8   2   6        8.30        3.39      4.53 o
 -11   3   6        0.45       -6.40     10.80 o
 -10   3   6      217.91      236.31     13.39 o
  -9   3   6        4.42       -2.92      5.13 o
  -8   3   6      140.70      135.29      5.38 o
  -7   3   6        0.27        0.23      1.44 o
  -6   3   6      153.20      165.92      4.22 o
  -5   3   6     1301.06     1326.84     16.83 o
  -4   3   6     1123.56     1190.51     16.10 o
  -3   3   6      402.22      443.85      7.01 o
  -2   3   6     1554.30     1540.24     18.61 o
  -1   3   6       30.02       36.33      1.50 o
   0   3   6       34.53       28.18      1.36 o
   1   3   6      760.53      705.01      8.73 o
   2   3   6      944.97      961.67     12.41 o
   3   3   6        1.11        2.46      0.96 o
   4   3   6       33.78       32.42      1.97 o
   5   3   6        5.38        0.06      1.83 o
   6   3   6        0.03       -1.41      2.56 o
   7   3   6        4.53        3.57      3.80 o
   8   3   6        3.03        2.57      3.98 o
 -11   4   6       48.81       61.54      8.71 o
 -10   4   6        1.50        5.49      5.45 o
  -9   4   6       49.44       49.82      6.96 o
  -8   4   6       10.33       12.41      2.60 o
  -7   4   6       16.58       17.05      2.15 o
  -6   4   6      277.68      280.37      5.82 o
  -5   4   6        6.69        7.57      1.58 o
  -4   4   6      390.15      449.85     10.84 o
  -3   4   6     1565.10     1556.56     20.31 o
  -2   4   6     1216.04     1367.50     19.37 o
  -1   4   6     1533.34     1621.86     20.86 o
   0   4   6      216.73      263.98      5.08 o
   1   4   6     2474.18     2551.61     27.89 o
   2   4   6       68.92       73.85      2.36 o
   3   4   6        1.00        2.49      1.05 o
   4   4   6        2.42        1.60      1.28 o
   5   4   6      116.51      116.92      4.43 o
   6   4   6       41.33       42.77      4.23 o
   7   4   6       10.34        7.22      5.29 o
   8   4   6       79.81      100.29      7.47 o
 -11   5   6       17.79        9.92      6.26 o
 -10   5   6       23.74       22.95      6.47 o
  -9   5   6       99.14       98.34      8.24 o
  -8   5   6       38.99       36.00      4.28 o
  -7   5   6       10.65        6.90      2.13 o
  -6   5   6       78.50       77.89      3.01 o
  -5   5   6        0.00        0.42      1.11 o
  -4   5   6     1431.62     1387.55     17.40 o
  -3   5   6      204.96      218.80      4.67 o
  -2   5   6      228.99      224.90      4.42 o
  -1   5   6     3017.04     3123.72     41.72 o
   0   5   6       84.17      108.74      3.61 o
   1   5   6      854.40      885.23     10.76 o
   2   5   6      532.95      530.70      7.79 o
   3   5   6      191.38      201.84      4.56 o
   4   5   6       46.36       44.81      2.35 o
   5   5   6      111.04      100.92      4.60 o
   6   5   6       90.68       89.49      5.23 o
   7   5   6       58.18       61.94      5.93 o
 -11   6   6        0.15        1.21      6.86 o
 -10   6   6        0.33        1.41      8.14 o
  -9   6   6        0.14        2.11      4.14 o
  -8   6   6       13.35       18.83      3.78 o
  -7   6   6        0.00        1.59      2.40 o
  -6   6   6      231.43      233.28      4.68 o
  -5   6   6      152.92      142.43      3.57 o
  -4   6   6      284.23      322.74      6.36 o
  -3   6   6        3.86        3.94      0.99 o
  -2   6   6       66.89       81.47      2.99 o
  -1   6   6      145.66      137.48      3.43 o
   0   6   6      187.48      199.37      4.35 o
   1   6   6       27.48       22.69      1.50 o
   2   6   6       44.92       57.77      2.24 o
   3   6   6      141.73      146.65      3.65 o
   4   6   6      100.50      102.77      3.84 o
   5   6   6        7.57        3.41      2.89 o
   6   6   6       97.35       96.78      5.42 o
   7   6   6       65.80       68.33      6.28 o
 -11   7   6        7.46        3.54      5.84 o
 -10   7   6        8.39        9.85      5.05 o
  -9   7   6       42.67       48.44      4.47 o
  -8   7   6        7.99        2.81      3.18 o
  -7   7   6        7.95        8.55      2.66 o
  -6   7   6       15.22       13.80      1.75 o
  -5   7   6      653.70      619.08      9.90 o
  -4   7   6      201.75      195.66      4.68 o
  -3   7   6      383.29      369.95      8.65 o
  -2   7   6        1.06        1.71      1.06 o
  -1   7   6       42.39       24.41      1.64 o
   0   7   6      115.75      110.41      3.76 o
   1   7   6       77.24       84.09      2.80 o
   2   7   6       97.54       98.01      2.89 o
   3   7   6       50.81       49.18      2.41 o
   4   7   6       31.35       24.60      2.98 o
   5   7   6       40.85       44.50      3.47 o
   6   7   6       29.08       33.94      4.06 o
 -10   8   6       60.71       71.13      8.18 o
  -9   8   6        3.98        4.37      3.16 o
  -8   8   6       69.67       73.57      5.71 o
  -7   8   6      805.42      807.94     17.12 o
  -6   8   6      919.16      933.09     15.25 o
  -5   8   6      149.31      145.83      4.09 o
  -4   8   6      101.00       99.68      3.52 o
  -3   8   6        1.64        5.67      1.30 o
  -2   8   6        6.37        3.45      1.20 o
  -1   8   6      214.76      202.14      4.42 o
   0   8   6       55.09       53.05      2.29 o
   1   8   6       54.21       54.13      2.79 o
   2   8   6       16.38       20.37      1.61 o
   3   8   6      116.84      116.22      3.63 o
   4   8   6       48.50       50.60      3.77 o
   5   8   6       24.29       30.45      5.64 o
   6   8   6       16.45       19.01      3.48 o
 -10   9   6       61.26       55.48     10.50 o
  -9   9   6        0.01        3.20      4.39 o
  -8   9   6       55.28       55.52      5.41 o
  -7   9   6        1.14       39.65      6.97 o
  -6   9   6      254.03      274.24      7.70 o
  -5   9   6      148.85      168.07      4.51 o
  -4   9   6      255.57      276.62      5.51 o
  -3   9   6      315.48      358.35      6.81 o
  -2   9   6      484.95      496.05      8.41 o
  -1   9   6      208.66      234.80      4.88 o
   0   9   6      128.34      130.51      3.76 o
   1   9   6       64.29       87.13      3.26 o
   2   9   6      471.95      458.35      6.95 o
   3   9   6       24.83       36.17      2.27 o
   4   9   6       15.48       19.64      3.39 o
   5   9   6        4.69       13.98      3.03 o
 -10  10   6        8.00        7.34      7.69 o
  -9  10   6        9.45        2.63      4.65 o
  -8  10   6      143.73      142.63      9.29 o
  -7  10   6       63.37       65.61      5.04 o
  -6  10   6      136.34      149.06      5.85 o
  -5  10   6      235.84      235.90      6.61 o
  -4  10   6     2070.96     2134.50     32.78 o
  -3  10   6       63.64       66.29      3.21 o
  -2  10   6     1435.54     1411.36     24.40 o
  -1  10   6      113.44      120.26      3.53 o
   0  10   6       16.08       13.49      1.85 o
   1  10   6      141.51      133.92      4.27 o
   2  10   6      218.24      204.32      6.28 o
   3  10   6       40.45       30.88      2.68 o
   4  10   6       33.73       36.27      3.03 o
   5  10   6       42.28       42.66      3.49 o
 -10  11   6        7.60        8.41      7.99 o
  -9  11   6        0.35       -0.83      4.07 o
  -8  11   6       20.74       24.27     17.63 o
  -7  11   6      218.82      222.62      8.59 o
  -6  11   6      260.32      274.45      8.11 o
  -5  11   6     1101.63     1115.37     19.44 o
  -4  11   6      213.46      191.25      5.76 o
  -3  11   6     1150.48     1110.32     18.01 o
  -2  11   6      584.27      536.88     18.90 o
  -1  11   6        6.48        8.19      3.31 o
   0  11   6      355.18      338.99     10.84 o
   1  11   6       11.33        7.00      2.65 o
   2  11   6       74.83       73.47      3.97 o
   3  11   6       24.10       27.85      6.44 o
   4  11   6      111.30      129.85      7.41 o
  -9  12   6       14.70       14.95      5.14 o
  -8  12   6        8.38        6.38      4.26 o
  -7  12   6       17.09       14.95      3.48 o
  -6  12   6        1.60        4.90      2.48 o
  -5  12   6        3.90        3.90      2.07 o
  -4  12   6        2.88        1.20      1.64 o
  -3  12   6        0.02       -0.70      1.57 o
  -2  12   6        4.26        1.03      2.24 o
  -1  12   6        4.81        3.88      2.32 o
   0  12   6        2.58        1.71      2.34 o
   1  12   6       10.26        7.77      2.77 o
   2  12   6        1.37       -2.39      3.28 o
   3  12   6       10.93       12.07      4.33 o
  -8  13   6       18.91       19.27      4.82 o
  -7  13   6        6.41       10.79      3.33 o
  -6  13   6        0.07        0.46      2.24 o
  -5  13   6       25.31       27.93      3.50 o
  -4  13   6        3.27        6.49      2.89 o
  -3  13   6        8.69       14.79      2.95 o
  -2  13   6       65.19       56.95      4.06 o
  -1  13   6       64.13       67.91      4.28 o
   0  13   6       11.76        9.94      2.71 o
   1  13   6        9.15       13.21      3.08 o
   2  13   6       99.63      110.00     10.38 o
  -8  14   6       51.80       60.25      6.38 o
  -7  14   6       14.28       10.96      3.28 o
  -6  14   6        0.89       -1.47      2.24 o
  -5  14   6        0.17       -3.22      3.22 o
  -4  14   6       12.51       12.62      4.65 o
  -3  14   6       27.81       27.23      3.38 o
  -2  14   6        6.86        8.77      2.75 o
  -1  14   6        4.51        6.46      2.72 o
   0  14   6        0.01       -1.54      2.48 o
   1  14   6        1.47       -1.21      3.44 o
  -6  15   6       84.26      112.09      8.11 o
  -5  15   6       57.35       57.30      5.91 o
  -4  15   6        5.99        1.30      3.60 o
  -3  15   6        1.66        2.20      6.29 o
  -2  15   6       10.53        8.74      3.74 o
  -1  15   6       18.74       21.68      4.30 o
   0 -16   7       26.83       34.90      9.54 o
   1 -16   7        0.99        0.23      1.93 o
   2 -16   7        0.06       -1.75      1.75 o
   3 -16   7        1.97       -0.01      2.01 o
   4 -16   7       13.20       15.70      2.71 o
  -2 -15   7       35.20       26.13      8.53 o
  -1 -15   7       44.84       61.68     10.32 o
   0 -15   7       70.59       78.48      4.07 o
   1 -15   7       15.37       16.37      2.43 o
   2 -15   7       41.59       35.37      2.70 o
   3 -15   7       11.93       16.51      2.59 o
   4 -15   7        0.64        1.00      2.23 o
   5 -15   7       21.45       27.74      3.82 o
   6 -15   7        7.58        3.16      4.17 o
  -3 -14   7        0.06       -1.56      1.56 o
  -2 -14   7        0.54       -0.66      1.85 o
  -1 -14   7        7.62        8.68      1.96 o
   0 -14   7       68.49       71.87      3.76 o
   1 -14   7       25.05       33.15      3.83 o
   2 -14   7      124.37      129.15      4.66 o
   3 -14   7      108.09      111.98      5.13 o
   4 -14   7       38.34       36.96      3.15 o
   5 -14   7       14.29       15.05      3.23 o
   6 -14   7       79.28       93.27      4.46 o
  -4 -13   7        4.79        6.43      1.84 o
  -3 -13   7        0.00       -1.26      1.26 o
  -2 -13   7       25.56       33.09      2.74 o
  -1 -13   7      162.43      154.33      5.30 o
   0 -13   7       22.81       40.58      2.97 o
   1 -13   7       47.89       46.37      2.89 o
   2 -13   7       30.03       30.36      2.62 o
   3 -13   7      188.48      193.68     10.79 o
   4 -13   7       67.14       85.15      5.96 o
   5 -13   7       51.98       57.87      3.31 o
   6 -13   7        1.65        2.92      2.32 o
   7 -13   7        7.04        8.43      2.81 o
  -5 -12   7       13.81       11.66      2.29 o
  -4 -12   7        0.11       -1.55      1.55 o
  -3 -12   7        3.76        1.46      1.27 o
  -2 -12   7      120.48      113.13      4.65 o
  -1 -12   7        0.06        1.18      1.82 o
   0 -12   7      486.77      458.07     11.20 o
   1 -12   7      145.65      130.98      4.24 o
   2 -12   7       84.26       72.84      3.77 o
   3 -12   7       19.46       25.01      2.97 o
   4 -12   7       35.96       30.85      2.99 o
   5 -12   7       35.55       34.71      3.51 o
   6 -12   7        6.05        4.88      2.46 o
   7 -12   7       47.64       44.56      3.93 o
   8 -12   7       19.98       27.42      4.42 o
  -6 -11   7        0.27       -2.49      3.07 o
  -5 -11   7       17.16       13.65      2.29 o
  -4 -11   7        1.77        1.44      1.62 o
  -3 -11   7       96.56       88.10      3.73 o
  -2 -11   7       90.30       93.11      3.30 o
  -1 -11   7       98.64       92.58      4.34 o
   0 -11   7       76.05       84.33      4.17 o
   1 -11   7      887.94      886.38     16.32 o
   2 -11   7      143.75      146.54      4.87 o
   3 -11   7      278.38      298.77     16.95 o
   4 -11   7        3.01        2.70      1.55 o
   5 -11   7        2.50        1.65      2.01 o
   6 -11   7       27.85       25.48      2.73 o
   7 -11   7       33.64       27.60      4.01 o
   8 -11   7        0.06        5.49      3.43 o
  -7 -10   7        3.49        0.46      2.94 o
  -6 -10   7        0.20        0.39      2.38 o
  -5 -10   7       12.32       12.44      2.16 o
  -4 -10   7        3.93        8.27      1.81 o
  -3 -10   7      142.67      139.60      3.83 o
  -2 -10   7      349.14      341.88      7.28 o
  -1 -10   7        0.30        3.10      1.53 o
   0 -10   7      746.22      714.09     15.77 o
   1 -10   7        7.64        4.52      1.49 o
   2 -10   7       88.81      103.13      9.08 o
   3 -10   7        2.46        1.18      1.36 o
   4 -10   7      125.83      124.69      3.89 o
   5 -10   7       20.73       15.32      2.28 o
   6 -10   7        7.82        2.53      2.35 o
   7 -10   7        4.54        6.65      3.04 o
   8 -10   7        2.87        2.24      3.42 o
  -7  -9   7       33.60       27.77      3.58 o
  -6  -9   7       31.38       23.75      3.62 o
  -5  -9   7      152.91      144.68      4.82 o
  -4  -9   7      122.77       98.65      3.26 o
  -3  -9   7       43.83       53.69      2.45 o
  -2  -9   7       21.17       19.90      1.38 o
  -1  -9   7       58.04       46.48      2.24 o
   0  -9   7        5.58        7.37      1.48 o
   1  -9   7      243.37      246.09      5.21 o
   2  -9   7       58.48       54.09      1.93 o
   3  -9   7      515.14      485.78      7.61 o
   4  -9   7      497.81      482.88      7.54 o
   5  -9   7      590.58      587.17     10.48 o
   6  -9   7      463.93      434.15     10.78 o
   7  -9   7        6.20        8.72      3.63 o
   8  -9   7       72.15       86.04      7.88 o
   9  -9   7        4.50        0.30      6.92 o
  -8  -8   7        0.74        7.47      2.38 o
  -7  -8   7        0.12       -0.01      2.20 o
  -6  -8   7       23.30       20.59      2.26 o
  -5  -8   7       38.04       37.27      2.29 o
  -4  -8   7       96.27      112.08      7.00 o
  -3  -8   7       34.96       43.57      3.90 o
  -2  -8   7        8.92        5.14      1.87 o
  -1  -8   7       45.95       40.75      1.56 o
   0  -8   7       67.89       70.43      2.17 o
   1  -8   7       13.37       16.73      1.48 o
   2  -8   7        7.37        8.71      1.00 o
   3  -8   7      531.67      538.08      8.27 o
   4  -8   7      637.08      605.27      8.91 o
   5  -8   7      814.33      769.69     11.97 o
   6  -8   7       28.86       33.10      3.34 o
   7  -8   7       37.12       34.06      3.81 o
   8  -8   7       16.62       12.69      4.90 o
   9  -8   7       11.70       18.43      9.13 o
  -8  -7   7        2.81        2.70      2.39 o
  -7  -7   7        1.29       -1.48      1.48 o
  -6  -7   7        2.52        0.93      1.43 o
  -5  -7   7        4.32        4.67      1.09 o
  -4  -7   7       10.83        3.67      1.25 o
  -3  -7   7        1.74        1.46      0.91 o
  -2  -7   7      567.09      591.41      9.09 o
  -1  -7   7      344.60      308.41      4.81 o
   0  -7   7      124.91      114.33      2.22 o
   1  -7   7       63.98       82.57      1.92 o
   2  -7   7        7.60        3.98      0.92 o
   3  -7   7       99.60       98.11      2.93 o
   4  -7   7       18.61       19.76      1.81 o
   5  -7   7      320.90      304.52      6.73 o
   6  -7   7      185.27      186.51      6.06 o
   7  -7   7        5.95        2.27      2.74 o
   8  -7   7        6.03        5.21      3.82 o
   9  -7   7        1.18       -4.91      4.91 o
  -9  -6   7        0.48        4.39      3.60 o
  -8  -6   7       27.24       24.01      3.69 o
  -7  -6   7       17.32       21.93      2.87 o
  -6  -6   7        3.70        5.71      1.56 o
  -5  -6   7      175.66      159.14      3.77 o
  -4  -6   7      349.73      365.71      5.66 o
  -3  -6   7       47.63       43.19      1.53 o
  -2  -6   7        9.91        4.81      0.78 o
  -1  -6   7      454.21      425.83      5.79 o
   0  -6   7      348.70      345.00      5.00 o
   1  -6   7        5.32        5.39      0.86 o
   2  -6   7      334.69      317.03      4.75 o
   3  -6   7      251.11      260.53      4.97 o
   4  -6   7       69.94       73.47      2.64 o
   5  -6   7      156.85      172.04      4.04 o
   6  -6   7       97.25       94.70      4.36 o
   7  -6   7        1.98       -1.60      2.56 o
   8  -6   7       76.05       56.21      7.46 o
   9  -6   7        4.16        3.59      7.72 o
  -9  -5   7        0.01       -1.09      3.72 o
  -8  -5   7       57.04       42.68      5.65 o
  -7  -5   7      138.85      141.24      5.71 o
  -6  -5   7      269.90      259.27      5.49 o
  -5  -5   7        6.70       24.33      1.70 o
  -4  -5   7        9.65        9.01      1.18 o
  -3  -5   7      252.94      261.48      4.29 o
  -2  -5   7      379.18      397.69      5.42 o
  -1  -5   7     3364.71     3655.59     39.22 o
   0  -5   7      192.94      219.47      3.66 o
   1  -5   7     1338.11     1741.60     18.35 o
   2  -5   7      203.78      243.90      3.98 o
   3  -5   7       81.88      114.78      3.05 o
   4  -5   7       13.28       12.55      1.41 o
   5  -5   7      214.81      212.87      4.78 o
   6  -5   7      139.09      158.85      7.28 o
   7  -5   7       21.05       37.74      4.82 o
   8  -5   7        1.25        1.07      4.52 o
   9  -5   7        3.98       -2.61      5.37 o
  -9  -4   7      172.60      187.93     12.41 o
  -8  -4   7        2.25        4.75      3.44 o
  -7  -4   7       53.21       48.76      3.86 o
  -6  -4   7       60.18       52.66      2.54 o
  -5  -4   7        9.20       13.53      1.51 o
  -4  -4   7       33.78       38.82      1.74 o
  -3  -4   7       46.52       50.64      1.73 o
  -2  -4   7      542.75      532.35      6.92 o
  -1  -4   7      280.99      309.53      4.13 o
   0  -4   7     2721.87     2899.75     29.61 o
   1  -4   7     1035.76     1026.58     11.99 o
   2  -4   7      243.26      300.46      4.62 o
   3  -4   7      454.31      438.89      6.04 o
   4  -4   7       20.27       26.11      1.65 o
   5  -4   7       37.83       45.32      2.27 o
   6  -4   7      188.73      177.01      5.39 o
   7  -4   7       11.76       10.99      3.22 o
   8  -4   7        3.91       -3.66      3.66 o
   9  -4   7        0.69        1.68      4.61 o
 -10  -3   7       34.97       35.44      8.26 o
  -9  -3   7       65.34       61.53      7.01 o
  -8  -3   7      625.55      648.49     23.79 o
  -7  -3   7      936.46      937.82     15.57 o
  -6  -3   7      971.00      892.98     20.66 o
  -5  -3   7        0.01        5.64      1.80 o
  -4  -3   7        1.41        2.17      1.02 o
  -3  -3   7       68.13       60.27      1.78 o
  -2  -3   7     1788.73     1759.43     23.31 o
  -1  -3   7       35.13       47.23      1.49 o
   0  -3   7     1425.05     1379.91     14.04 o
   1  -3   7     1356.36     1446.44     16.39 o
   2  -3   7       17.38       17.93      1.17 o
   3  -3   7      494.01      494.64      6.66 o
   4  -3   7      351.80      351.49      5.46 o
   5  -3   7      171.21      183.85      5.86 o
   6  -3   7      372.40      374.70      8.29 o
   7  -3   7      124.09      158.27      8.37 o
   8  -3   7        3.47       12.09      4.69 o
   9  -3   7       49.24       61.00      6.82 o
 -10  -2   7        7.52       14.78      5.46 o
  -9  -2   7        9.01        9.62      4.92 o
  -8  -2   7        8.09       15.53      3.88 o
  -7  -2   7       13.77       10.47      3.13 o
  -6  -2   7        3.62        2.27      1.32 o
  -5  -2   7      468.97      493.39      7.15 o
  -4  -2   7      124.06      145.80      2.94 o
  -3  -2   7      214.78      223.61      4.00 o
  -2  -2   7        0.10        0.43      0.74 o
  -1  -2   7     1235.86     1195.31     13.79 o
   0  -2   7      288.36      285.31      3.78 o
   1  -2   7      786.94      784.68      8.27 o
   2  -2   7       51.06       69.90      1.98 o
   3  -2   7        1.94       -1.03      1.03 o
   4  -2   7     1006.68      972.76     11.60 o
   5  -2   7      445.22      416.72      6.67 o
   6  -2   7        0.64        1.74      1.90 o
   7  -2   7      292.94      286.75      8.68 o
   8  -2   7       76.85       68.71      6.48 o
   9  -2   7       16.82       16.51      5.21 o
 -10  -1   7       10.12        9.73      9.04 o
  -9  -1   7        0.06       -3.57      3.57 o
  -8  -1   7        0.02        1.68      2.55 o
  -7  -1   7        5.30        0.85      1.75 o
  -6  -1   7        1.04       -0.19      1.11 o
  -5  -1   7       48.31       50.19      2.29 o
  -4  -1   7      154.96      141.49      3.08 o
  -3  -1   7       31.48       40.94      1.83 o
  -2  -1   7       78.94       79.59      2.16 o
  -1  -1   7      312.48      344.00      4.40 o
   0  -1   7      416.88      410.65      5.07 o
   1  -1   7      801.83      836.26      8.43 o
   2  -1   7        0.89       -0.73      0.73 o
   3  -1   7      848.85      830.70      9.95 o
   4  -1   7      868.43      917.07     11.63 o
   5  -1   7        1.42        0.63      1.30 o
   6  -1   7       18.22       13.22      2.29 o
   7  -1   7       52.59       62.17      4.95 o
   8  -1   7       46.08       43.35      5.82 o
   9  -1   7       13.77       21.99      5.36 o
 -10   0   7        0.06       -1.71      4.58 o
  -9   0   7       26.53       27.75      4.60 o
  -8   0   7       82.20       88.84      5.15 o
  -7   0   7      163.67      162.11      4.22 o
  -6   0   7       90.97       99.46      3.16 o
  -5   0   7       72.19       67.80      2.43 o
  -4   0   7       12.83       12.61      1.29 o
  -3   0   7      217.65      235.67      3.75 o
  -2   0   7        8.15        9.27      1.39 o
  -1   0   7      310.51      324.21      4.04 o
   0   0   7      187.47      195.43      2.64 o
   1   0   7        2.92        6.73      0.80 o
   2   0   7        0.96        0.76      0.74 o
   3   0   7        1.85        3.44      1.00 o
   4   0   7       28.36       30.83      2.04 o
   5   0   7        9.70       21.15      1.69 o
   6   0   7        0.06        6.49      1.77 o
   7   0   7        8.12       11.83      3.40 o
   8   0   7        1.85        2.27      3.90 o
 -10   1   7        0.38       -1.54      4.81 o
  -9   1   7       60.35       56.73      5.60 o
  -8   1   7        0.08       -2.70      2.70 o
  -7   1   7        7.23        4.79      1.47 o
  -6   1   7      401.15      400.22      9.76 o
  -5   1   7       21.57       20.66      1.87 o
  -4   1   7        7.50        5.39      1.06 o
  -3   1   7      457.26      513.78      6.28 o
  -2   1   7      175.42      147.92      2.65 o
  -1   1   7     1318.50     1453.50     14.38 o
   0   1   7      908.15      948.78      9.03 o
   1   1   7       19.94       16.34      1.02 o
   2   1   7       33.79       25.26      1.26 o
   3   1   7      282.00      265.68      4.04 o
   4   1   7        4.65        2.56      1.35 o
   5   1   7        0.18        1.86      1.96 o
   6   1   7       18.90       19.36      3.44 o
   7   1   7       23.51       22.32      3.75 o
   8   1   7       10.05        0.58      6.95 o
 -11   2   7       66.26       68.18     12.29 o
 -10   2   7        0.16        0.57      6.29 o
  -9   2   7        0.00       -3.05      3.21 o
  -8   2   7       27.25       26.16      4.96 o
  -7   2   7       25.48       23.11      2.47 o
  -6   2   7       11.00        8.88      1.61 o
  -5   2   7       19.70       35.19      2.34 o
  -4   2   7      258.84      284.40      4.95 o
  -3   2   7     3405.39     3682.13     40.08 o
  -2   2   7       93.32      117.00      2.46 o
  -1   2   7        9.68        6.61      0.96 o
   0   2   7     1039.44     1126.70     12.50 o
   1   2   7      648.32      617.33      7.56 o
   2   2   7       36.61       31.27      1.60 o
   3   2   7      410.53      420.58      6.39 o
   4   2   7      280.64      258.58      4.60 o
   5   2   7       11.48        8.88      2.32 o
   6   2   7      107.61      104.76      5.69 o
   7   2   7        0.34       -1.57      3.70 o
   8   2   7       16.23       19.52      5.93 o
 -11   3   7        6.31       12.25      6.35 o
 -10   3   7       40.51       50.84     10.17 o
  -9   3   7      163.03      152.69     10.38 o
  -8   3   7      116.39      110.86      6.73 o
  -7   3   7        2.47        0.35      1.89 o
  -6   3   7      278.25      268.77      6.77 o
  -5   3   7       85.60       96.05      3.39 o
  -4   3   7        9.73        8.03      1.27 o
  -3   3   7     2537.19     2647.33     31.27 o
  -1   3   7     9497.02    10272.61    115.47 o
   1   3   7       11.13       10.97      0.95 o
   2   3   7       41.55       37.17      1.83 o
   3   3   7        0.10       25.78      2.41 o
   4   3   7        0.96        3.50      1.40 o
   5   3   7        0.46       12.08      2.54 o
   6   3   7       34.20       47.49      4.88 o
   7   3   7       66.02       73.95     12.21 o
   8   3   7       12.98        5.36      4.19 o
 -11   4   7       40.35       28.91      7.25 o
 -10   4   7       23.72       20.32      6.16 o
  -9   4   7      217.19      212.51     11.94 o
  -8   4   7       56.07       52.81      4.32 o
  -7   4   7       67.19       68.87      3.78 o
  -6   4   7      168.39      183.31      4.97 o
  -5   4   7       28.48       32.36      2.03 o
  -4   4   7      166.93      199.29      4.36 o
  -3   4   7      260.67      268.17      5.06 o
  -2   4   7      189.30      229.94      4.49 o
  -1   4   7       43.45       36.23      1.77 o
   0   4   7       22.54       32.23      1.55 o
   1   4   7       16.14       18.38      1.38 o
   2   4   7      104.13      110.47      2.43 o
   3   4   7       94.29       90.77      2.74 o
   4   4   7      194.53      183.21      5.22 o
   5   4   7       39.31       50.63      3.70 o
   6   4   7      291.87      300.11     11.26 o
   7   4   7       14.29       14.01      4.50 o
 -11   5   7       22.42       13.32      8.59 o
 -10   5   7       24.25       24.60      6.57 o
  -9   5   7       11.24       15.05      5.24 o
  -8   5   7        4.59        0.24      2.92 o
  -7   5   7       25.42       23.52      2.47 o
  -6   5   7       17.01       20.45      2.01 o
  -5   5   7      277.10      274.96      7.29 o
  -4   5   7      110.43      125.68      3.46 o
  -3   5   7      807.53      777.18     14.43 o
  -2   5   7      169.21      168.54      3.73 o
  -1   5   7      935.90      970.32     14.46 o
   0   5   7      182.30      165.59      3.64 o
   1   5   7      920.16      899.15     11.07 o
   2   5   7      235.28      247.10      5.10 o
   3   5   7       97.45       95.98      3.33 o
   4   5   7       25.39       25.28      2.81 o
   5   5   7       72.54       70.13      4.63 o
   6   5   7       24.92       24.19      4.53 o
   7   5   7        0.75        4.56      4.13 o
 -11   6   7        0.04        2.31      5.55 o
 -10   6   7        1.40       -0.16      4.91 o
  -9   6   7        2.08        4.89      5.01 o
  -8   6   7      108.48      121.61      6.91 o
  -7   6   7       93.17       98.83      4.46 o
  -6   6   7       85.05       80.01      3.00 o
  -5   6   7      450.77      436.74      7.18 o
  -4   6   7        1.92        1.13      1.03 o
  -3   6   7      158.23      167.16      3.86 o
  -2   6   7      261.66      300.21      5.87 o
  -1   6   7      110.74      107.17      3.23 o
   0   6   7      134.97      137.61      3.43 o
   1   6   7      170.24      169.92      3.46 o
   2   6   7      288.00      288.33      5.34 o
   3   6   7      110.38      115.76      3.79 o
   4   6   7       26.56       28.87      3.23 o
   5   6   7        5.71        2.44      2.70 o
   6   6   7        0.00        5.16      3.96 o
 -10   7   7       14.66       18.69      5.71 o
  -9   7   7       29.01       31.20      6.14 o
  -8   7   7        9.42        4.45      6.46 o
  -7   7   7      137.38      141.69      7.30 o
  -6   7   7        1.45        3.24      1.50 o
  -5   7   7        2.57        1.52      1.21 o
  -4   7   7        7.53        6.65      1.41 o
  -3   7   7       38.29       35.17      2.32 o
  -2   7   7       76.05       79.65      2.87 o
  -1   7   7       33.71       31.84      1.98 o
   0   7   7      258.90      258.64      5.46 o
   1   7   7       88.64       94.51      2.66 o
   2   7   7      115.12      122.35      3.37 o
   3   7   7       12.71       15.35      1.90 o
   4   7   7       36.13       30.47      3.96 o
   5   7   7        0.89        2.89      2.71 o
   6   7   7        2.43        2.10      3.78 o
 -10   8   7        0.21        1.84      5.88 o
  -9   8   7       36.29       44.24      5.41 o
  -8   8   7        0.18       -3.03      3.03 o
  -7   8   7       30.37       33.89      3.90 o
  -6   8   7      467.87      520.12     30.83 o
  -5   8   7     1340.24     1335.80     17.72 o
  -4   8   7      148.31      144.12      5.98 o
  -3   8   7      106.50      110.34      3.53 o
  -2   8   7       81.45       90.44      3.28 o
  -1   8   7       86.29       84.63      3.06 o
   0   8   7       26.26       32.14      2.84 o
   1   8   7     1871.29     1857.77     23.92 o
   2   8   7       10.88       18.04      1.91 o
   3   8   7        5.29        6.35      2.50 o
   4   8   7        5.10        6.30      2.74 o
   5   8   7        8.67       10.34      3.13 o
 -10   9   7        5.02        1.43      6.68 o
  -9   9   7      120.06      127.00     15.84 o
  -8   9   7       53.88       46.82      5.23 o
  -7   9   7       58.31       46.50      4.18 o
  -6   9   7      762.16      736.45     14.13 o
  -5   9   7       17.96       18.65      3.36 o
  -4   9   7      170.79      177.95      4.88 o
  -3   9   7     1383.63     1387.62     23.08 o
  -2   9   7        2.33        0.59      1.52 o
  -1   9   7        1.34       -1.47      1.47 o
   0   9   7      142.56      148.72      4.54 o
   1   9   7      122.75      129.55      4.39 o
   2   9   7      283.39      284.34      5.78 o
   3   9   7       51.38       53.93      3.52 o
   4   9   7       13.95       16.33      3.04 o
   5   9   7       31.16       28.70      3.76 o
 -10  10   7       27.00       45.99     10.32 o
  -9  10   7       27.17       34.82      6.27 o
  -8  10   7       33.19       29.79      5.65 o
  -7  10   7      102.30      101.63      6.11 o
  -6  10   7        5.45        3.61      2.56 o
  -5  10   7      159.01      149.11      5.79 o
  -4  10   7      159.01      167.83      5.39 o
  -3  10   7      698.03      673.48     12.28 o
  -2  10   7      558.75      571.67     10.53 o
  -1  10   7       48.47       46.77      2.60 o
   0  10   7        3.07        4.07      1.63 o
   1  10   7        0.78       -0.63      1.60 o
   2  10   7        8.79        7.01      1.95 o
   3  10   7        3.71        3.52      1.70 o
   4  10   7       17.66       21.50      3.13 o
  -9  11   7        0.19       -3.60      4.36 o
  -8  11   7        1.69        2.16      7.72 o
  -7  11   7        8.02        9.17      3.36 o
  -6  11   7       55.76       87.45      4.83 o
  -5  11   7        2.14        3.37      2.75 o
  -4  11   7       95.25       97.85      4.11 o
  -3  11   7      110.47      125.95      4.30 o
  -2  11   7      129.30      137.74      3.70 o
  -1  11   7       11.76       15.37      1.71 o
   0  11   7      350.70      364.78     10.60 o
   1  11   7        8.29        6.52      2.36 o
   2  11   7       41.42       40.74      6.20 o
   3  11   7        5.75        6.74      4.29 o
  -9  12   7        0.44        1.90      4.80 o
  -8  12   7       13.55        5.08      7.04 o
  -7  12   7       28.62       35.72      4.28 o
  -6  12   7       13.75       10.15      2.76 o
  -5  12   7      130.97      136.79      6.31 o
  -4  12   7       14.81       25.86      2.54 o
  -3  12   7       23.38       19.41      2.16 o
  -2  12   7       56.44       55.34      4.61 o
  -1  12   7        3.97        4.17      2.58 o
   0  12   7        0.01       -1.90      2.36 o
   1  12   7        4.88        4.15      3.55 o
   2  12   7        5.48        3.78      3.64 o
  -8  13   7        2.80        2.74      6.68 o
  -7  13   7        6.75        4.16      3.25 o
  -6  13   7        2.55        3.67      2.97 o
  -5  13   7        6.04        4.76      2.68 o
  -4  13   7      144.66      132.20      4.42 o
  -3  13   7        8.49        3.65      3.35 o
  -2  13   7       62.04       50.14      4.16 o
  -1  13   7        7.74       12.57      3.10 o
   0  13   7       19.61       20.62      4.23 o
   1  13   7        0.01        2.19      3.62 o
  -7  14   7      125.30      145.55      7.17 o
  -6  14   7        3.03        6.75      3.08 o
  -5  14   7        3.15        2.16      1.69 o
  -4  14   7        3.69        5.75      3.62 o
  -3  14   7       51.12       50.64      6.83 o
  -2  14   7       34.24       24.63      4.35 o
  -1  14   7        1.06       -0.06      3.33 o
   0  14   7        0.10       -2.13      3.47 o
  -6  15   7       19.98       23.64      4.83 o
  -5  15   7        0.04        1.23      3.94 o
  -4  15   7       20.83       21.95      4.61 o
  -3  15   7       22.29       26.32      4.65 o
  -2  15   7        0.60       -2.53      4.59 o
   1 -16   8        0.62        0.11      1.50 o
   2 -16   8       13.01       21.52      2.53 o
   3 -16   8        0.26        0.24      2.33 o
  -2 -15   8       49.33       52.54      5.46 o
  -1 -15   8       22.75       32.72      3.89 o
   0 -15   8      164.25      173.87      7.01 o
   1 -15   8        3.58        2.09      1.73 o
   2 -15   8       20.36       19.29      2.52 o
   3 -15   8        0.81        3.65      2.25 o
   4 -15   8        0.19       -2.30      2.30 o
   5 -15   8       10.93       13.41      3.46 o
  -3 -14   8        0.03        1.25      1.54 o
  -2 -14   8       24.09       27.79      2.98 o
  -1 -14   8       47.07       48.87      2.58 o
   0 -14   8        7.54       10.21      1.97 o
   1 -14   8        8.98        9.51      1.92 o
   2 -14   8       14.68       10.51      2.25 o
   3 -14   8       33.91       28.39      3.02 o
   4 -14   8        3.60        7.65      2.80 o
   5 -14   8        0.08        0.18      4.13 o
   6 -14   8       11.71       18.03      2.85 o
  -4 -13   8        5.67        6.96      1.90 o
  -3 -13   8        2.06        0.74      1.48 o
  -2 -13   8       89.92       85.55      4.43 o
  -1 -13   8       26.19       27.53      3.06 o
   0 -13   8       43.39       42.51      2.56 o
   1 -13   8       92.43       93.74      3.33 o
   2 -13   8      251.70      241.99      8.19 o
   3 -13   8       12.02       15.72      2.61 o
   4 -13   8       85.63       75.90      4.00 o
   5 -13   8       32.71       31.78      2.16 o
   6 -13   8        6.76        5.22      2.53 o
   7 -13   8        3.61        1.24      2.93 o
  -5 -12   8        0.04        0.65      1.97 o
  -4 -12   8      103.75      109.21      3.93 o
  -3 -12   8        2.91        0.76      1.41 o
  -2 -12   8        0.07       -0.88      1.27 o
  -1 -12   8       31.80       29.16      1.86 o
   0 -12   8      126.61      120.29      3.45 o
   1 -12   8        2.57        1.59      1.57 o
   2 -12   8      815.07      777.71     13.39 o
   3 -12   8      178.69      182.79      5.29 o
   4 -12   8      248.42      244.92      5.17 o
   5 -12   8       15.43       17.65      2.34 o
   6 -12   8      124.37      125.91      5.61 o
   7 -12   8        9.34        6.97      3.12 o
  -6 -11   8        1.55        4.31      2.63 o
  -5 -11   8       17.86       26.29      2.60 o
  -4 -11   8       27.44       25.48      2.93 o
  -3 -11   8       34.98       38.34      3.46 o
  -2 -11   8       39.87       35.87      1.78 o
  -1 -11   8      784.37      775.63     11.35 o
   0 -11   8      904.85      889.47     14.27 o
   1 -11   8       33.30       36.72      2.26 o
   2 -11   8      436.39      485.55      8.10 o
   3 -11   8       67.07      131.72      4.74 o
   4 -11   8       24.77       25.79      2.04 o
   5 -11   8        4.29        8.18      2.15 o
   6 -11   8       12.29       16.57      2.96 o
   7 -11   8       28.56       40.33      4.45 o
   8 -11   8       21.69       26.75      4.51 o
  -6 -10   8       39.88       43.14      3.62 o
  -5 -10   8       21.74       20.11      2.44 o
  -4 -10   8        6.56       10.59      1.84 o
  -3 -10   8        1.93        2.19      1.47 o
  -2 -10   8      224.36      200.80      5.44 o
  -1 -10   8      134.13      125.44      3.07 o
   0 -10   8      219.54      208.09      4.69 o
   1 -10   8      560.68      533.93      9.53 o
   2 -10   8       82.18       83.45      3.02 o
   3 -10   8     1426.54     1370.93     18.30 o
   4 -10   8      585.43      553.97     11.53 o
   5 -10   8      150.04      149.32      6.58 o
   6 -10   8       34.16       34.43      3.50 o
   7 -10   8        6.25        3.62      3.21 o
   8 -10   8       18.61       19.23      5.44 o
  -7  -9   8        4.57        0.66      2.84 o
  -6  -9   8       20.72       20.64      2.66 o
  -5  -9   8       41.81       38.63      2.72 o
  -4  -9   8       35.02       31.06      2.31 o
  -3  -9   8        9.66        4.28      1.55 o
  -2  -9   8       52.70       46.57      1.95 o
  -1  -9   8       89.56       94.09      3.74 o
   0  -9   8      653.73      637.23     10.71 o
   1  -9   8      419.10      410.83      8.28 o
   2  -9   8        1.56        3.80      0.99 o
   3  -9   8      373.55      355.11      5.56 o
   4  -9   8      174.37      164.45      4.59 o
   5  -9   8       40.73       48.32      3.22 o
   6  -9   8      120.15      116.30      5.46 o
   7  -9   8       42.33       35.12      4.39 o
   8  -9   8       22.35       25.75      5.91 o
  -8  -8   8        3.73        2.20      2.14 o
  -7  -8   8        4.22        1.16      2.76 o
  -6  -8   8        7.29        2.90      1.81 o
  -5  -8   8       14.75       11.98      1.78 o
  -4  -8   8        0.15        0.41      1.23 o
  -3  -8   8       11.44        8.24      1.57 o
  -2  -8   8      220.66      205.03      4.31 o
  -1  -8   8       52.81       47.04      1.95 o
   0  -8   8       38.23       36.35      2.02 o
   1  -8   8       60.55       55.45      1.61 o
   2  -8   8       52.99       47.15      1.73 o
   3  -8   8        7.65        4.36      1.19 o
   4  -8   8       85.72       80.23      2.85 o
   5  -8   8        0.00        0.27      1.82 o
   6  -8   8       16.40       10.69      2.59 o
   7  -8   8       38.88       27.08      4.24 o
   8  -8   8       19.79       20.87      5.69 o
  -8  -7   8        5.56        2.50      2.38 o
  -7  -7   8        1.96        0.27      2.01 o
  -6  -7   8       32.47       33.86      2.29 o
  -5  -7   8       46.22       47.17      2.06 o
  -4  -7   8       55.50       46.97      1.82 o
  -3  -7   8       14.15       13.83      1.50 o
  -2  -7   8        0.55        0.66      1.06 o
  -1  -7   8       12.17       11.07      0.90 o
   0  -7   8        2.82        3.99      0.89 o
   1  -7   8      563.27      519.13      6.77 o
   2  -7   8      156.77      154.50      3.10 o
   3  -7   8      414.70      431.44      6.41 o
   4  -7   8        2.67        3.81      1.27 o
   5  -7   8      105.81      101.95      3.93 o
   6  -7   8       99.63      101.27      5.14 o
   7  -7   8       37.11       32.17      3.92 o
   8  -7   8        1.28        7.38      5.27 o
   9  -7   8        0.37       -3.36      5.02 o
  -9  -6   8        6.38        1.69      3.62 o
  -8  -6   8        0.10        1.72      2.83 o
  -7  -6   8       74.87       68.36      3.77 o
  -6  -6   8       13.18       14.72      1.81 o
  -5  -6   8       54.15       51.06      2.26 o
  -4  -6   8      113.51      118.04      2.88 o
  -3  -6   8        3.95        4.75      0.97 o
  -2  -6   8       40.47       44.09      1.60 o
  -1  -6   8      159.70      197.91      6.83 o
   0  -6   8     1397.06     1588.62     19.04 o
   1  -6   8      551.61      584.90      7.53 o
   2  -6   8        4.63        8.81      1.12 o
   3  -6   8       65.64       64.92      2.07 o
   4  -6   8       14.39       18.85      2.34 o
   5  -6   8       23.74       25.08      2.25 o
   6  -6   8       15.86       11.74      2.59 o
   7  -6   8        0.03        3.06      2.87 o
   8  -6   8       18.82       14.07      4.50 o
   9  -6   8       56.99       54.12      6.69 o
  -9  -5   8        1.93        8.98      9.10 o
  -8  -5   8       74.38       65.76      5.20 o
  -7  -5   8      101.18       95.19      8.02 o
  -6  -5   8       18.61       18.09      2.88 o
  -5  -5   8       24.61       25.53      1.76 o
  -4  -5   8       82.20       84.95      2.78 o
  -3  -5   8       25.39       22.95      1.49 o
  -2  -5   8       26.81       22.37      1.21 o
  -1  -5   8      512.49      561.01      7.06 o
   0  -5   8       79.98       87.11      2.33 o
   1  -5   8     1261.59     1285.79     14.08 o
   2  -5   8       27.28       37.31      1.53 o
   3  -5   8      428.93      399.24      6.05 o
   4  -5   8       32.82       30.73      1.70 o
   5  -5   8        9.87        9.38      1.84 o
   6  -5   8      206.26      184.41      6.17 o
   7  -5   8       59.54       59.97      4.77 o
   8  -5   8       40.95       32.33      7.87 o
   9  -5   8       12.27        6.13      4.92 o
  -9  -4   8        7.93        9.19      7.87 o
  -8  -4   8      186.04      162.01      7.74 o
  -7  -4   8       54.84       53.85      3.90 o
  -6  -4   8      257.62      242.30      5.16 o
  -5  -4   8        4.64        4.48      1.36 o
  -4  -4   8       17.34       15.78      1.42 o
  -3  -4   8      157.04      172.05      3.46 o
  -2  -4   8      395.82      426.90      6.38 o
  -1  -4   8     1236.01     1258.40     13.07 o
   0  -4   8        4.41        9.68      0.96 o
   1  -4   8       68.81       82.99      2.10 o
   2  -4   8        1.36        0.27      0.70 o
   3  -4   8       65.39       75.68      2.27 o
   4  -4   8        5.34        1.89      1.06 o
   5  -4   8      115.63       95.70      3.32 o
   6  -4   8       17.08       13.79      2.74 o
   7  -4   8        0.68       -0.24      5.92 o
   8  -4   8      133.05      126.85     10.12 o
   9  -4   8       36.88       42.51      6.42 o
 -10  -3   8        4.28        6.41      5.08 o
  -9  -3   8        0.14       -2.03      4.38 o
  -8  -3   8        9.10       31.98      4.48 o
  -7  -3   8        1.70       -2.38      2.38 o
  -6  -3   8      710.96      659.26     11.53 o
  -5  -3   8      380.10      381.01      6.90 o
  -4  -3   8       12.72       27.31      2.95 o
  -3  -3   8      592.13      585.86      8.80 o
  -2  -3   8      100.90       68.93      2.20 o
  -1  -3   8        5.05      171.38     10.14 o
   0  -3   8     1503.49     1539.70     15.07 o
   1  -3   8       53.83       72.35      2.07 o
   2  -3   8      259.40      278.29      4.34 o
   3  -3   8      256.39      213.15      4.13 o
   4  -3   8       28.99       54.28      5.19 o
   5  -3   8      100.17      160.77      7.18 o
   6  -3   8        0.65        5.33      2.50 o
   7  -3   8      429.16      412.52     11.15 o
   8  -3   8       49.90       51.96      6.16 o
   9  -3   8        7.41        3.16      5.71 o
 -10  -2   8        0.04        4.86      7.40 o
  -9  -2   8       20.86       19.40      7.22 o
  -8  -2   8      119.40      135.58      9.36 o
  -7  -2   8      353.33      352.93      8.60 o
  -6  -2   8        2.93        7.60      2.70 o
  -5  -2   8        4.83        4.02      1.25 o
  -4  -2   8       20.72       22.61      1.47 o
  -3  -2   8        5.61        5.62      0.99 o
  -2  -2   8       97.58      105.49      3.08 o
  -1  -2   8       80.27       83.23      2.13 o
   0  -2   8        0.00       -0.59      0.60 o
   1  -2   8        0.06        6.06      1.00 o
   2  -2   8      392.32      356.23      5.42 o
   3  -2   8      123.51      148.91      3.04 o
   4  -2   8      218.43      201.45      3.94 o
   5  -2   8      759.50      713.23     11.31 o
   6  -2   8        4.17        8.11      3.28 o
   7  -2   8       38.15       37.44      7.73 o
   8  -2   8        2.21       -3.92      3.92 o
 -10  -1   8       12.88       22.73      6.18 o
  -9  -1   8       30.85       36.19      6.16 o
  -8  -1   8        0.27       -2.86      2.86 o
  -7  -1   8       27.61       21.16      2.65 o
  -6  -1   8        5.70        7.46      1.57 o
  -5  -1   8      139.56      138.34      3.76 o
  -4  -1   8      207.73      193.27      4.27 o
  -3  -1   8      570.10      611.51      8.63 o
  -2  -1   8       73.11       62.77      1.94 o
  -1  -1   8      294.87      284.60      3.99 o
   0  -1   8        0.16        1.16      0.63 o
   1  -1   8        0.03       -0.68      0.68 o
   2  -1   8       95.74      119.52      2.67 o
   3  -1   8       52.46       55.11      2.00 o
   4  -1   8      329.07      333.90      5.63 o
   5  -1   8       62.01       53.34      2.68 o
   6  -1   8      222.76      220.25      6.48 o
   7  -1   8        0.29       -0.60      3.59 o
   8  -1   8       11.46       17.35      4.86 o
 -10   0   8       13.66       14.99      5.82 o
  -9   0   8        0.94        0.88      3.79 o
  -8   0   8       51.81       50.03      4.27 o
  -7   0   8       70.35       69.95      3.83 o
  -6   0   8      505.61      503.86      8.16 o
  -5   0   8        0.56        0.74      1.20 o
  -4   0   8      316.22      353.07      6.29 o
  -3   0   8        0.00       -0.30      0.89 o
  -2   0   8     2537.47     2599.01     28.90 o
  -1   0   8     1143.38     1134.35     12.76 o
   0   0   8     3035.38     3186.60     28.71 o
   1   0   8      170.02      170.03      2.80 o
   2   0   8        0.04       -0.07      0.83 o
   3   0   8      247.89      229.24      4.05 o
   4   0   8      101.06      113.68      3.44 o
   5   0   8       27.54       38.16      2.58 o
   6   0   8        0.85        1.67      3.29 o
   7   0   8        2.12        0.95      3.84 o
   8   0   8       37.61       27.21      5.32 o
 -10   1   8        5.07        4.00      6.92 o
  -9   1   8        0.40       -3.34      3.34 o
  -8   1   8        1.76       -1.03      2.68 o
  -7   1   8       34.35       30.84      3.00 o
  -6   1   8      233.86      249.51      6.01 o
  -5   1   8       68.26       63.38      3.40 o
  -4   1   8       49.39       47.56      2.93 o
  -3   1   8     1631.22     1662.60     19.15 o
  -2   1   8       87.42       76.20      2.10 o
  -1   1   8     4722.75     4857.38     47.21 o
   0   1   8       66.13       80.63      2.00 o
   1   1   8     1537.26     1641.00     17.74 o
   2   1   8        1.76        2.09      0.96 o
   3   1   8        6.80        7.32      1.11 o
   4   1   8        2.94        1.10      1.01 o
   5   1   8        0.31        0.82      4.09 o
   6   1   8        0.13       -1.68      2.56 o
   7   1   8        7.86        8.14      3.61 o
   8   1   8       12.64       10.03      5.86 o
 -10   2   8       50.34       49.96      7.15 o
  -9   2   8       19.69       18.83      4.50 o
  -8   2   8      329.98      352.03     10.36 o
  -7   2   8      107.32      104.68      5.24 o
  -6   2   8        0.98        4.88      1.78 o
  -5   2   8       40.53       46.86      3.15 o
  -4   2   8       32.67       30.86      1.75 o
  -3   2   8      337.78      372.28      5.98 o
  -2   2   8     1353.02     1575.56     23.79 o
  -1   2   8     2612.67     2753.17     32.39 o
   0   2   8        2.57        2.99      0.93 o
   1   2   8       81.03       81.41      2.19 o
   2   2   8      491.40      470.91      7.21 o
   3   2   8      387.95      391.24      6.29 o
   4   2   8       69.22       81.46      4.56 o
   5   2   8       14.88       36.37      4.55 o
   6   2   8        7.45        2.96      3.07 o
   7   2   8        7.10       10.02      5.50 o
   8   2   8       27.21       21.36      6.57 o
 -11   3   8        0.29       -5.37      5.37 o
 -10   3   8      213.44      238.42     13.50 o
  -9   3   8      400.14      420.12     17.53 o
  -8   3   8        0.68       -0.45      2.89 o
  -7   3   8        7.37        6.93      2.63 o
  -6   3   8       11.25       11.46      2.10 o
  -5   3   8       91.90       85.46      4.14 o
  -4   3   8      644.47      695.19     10.55 o
  -3   3   8     1115.07     1149.14     16.42 o
  -2   3   8     1721.29     1881.84     22.82 o
  -1   3   8      953.13     1057.70     13.61 o
   0   3   8        1.80        0.75      1.03 o
   1   3   8       66.01       64.75      1.97 o
   2   3   8        7.92        7.01      1.03 o
   3   3   8        1.77        3.66      1.25 o
   4   3   8       11.21       12.51      2.50 o
   5   3   8       31.69       30.22      3.34 o
   6   3   8      160.96      172.41      8.81 o
   7   3   8        6.57        6.07      4.10 o
 -11   4   8       35.33       31.16      7.32 o
 -10   4   8       22.16       24.93      6.42 o
  -9   4   8        8.92        4.88      5.26 o
  -8   4   8       77.22       71.87      4.25 o
  -7   4   8        4.15        7.26      2.48 o
  -6   4   8       17.39       19.90      3.05 o
  -5   4   8      144.23      132.14      3.81 o
  -4   4   8       47.47       49.73      2.47 o
  -3   4   8      114.87      129.76      3.26 o
  -2   4   8      178.87      191.59      4.77 o
  -1   4   8      665.99      668.94      9.96 o
   0   4   8        6.75        6.82      1.43 o
   1   4   8        3.95        3.33      0.91 o
   2   4   8        2.88        3.30      0.88 o
   3   4   8      246.30      256.68      5.99 o
   4   4   8      630.21      630.26     12.81 o
   5   4   8      332.16      349.89     10.13 o
   6   4   8      300.65      305.06     11.67 o
   7   4   8        0.79        1.03      4.29 o
 -11   5   8       21.33       28.61      7.08 o
 -10   5   8        9.75       24.20      9.99 o
  -9   5   8       22.95       42.64      8.44 o
  -8   5   8        6.15       25.20      4.00 o
  -7   5   8       54.74       54.28      3.66 o
  -6   5   8      211.22      236.32      5.62 o
  -5   5   8      222.23      241.48      6.16 o
  -4   5   8      134.76      145.14      3.83 o
  -3   5   8        0.04        0.22      1.04 o
  -2   5   8        2.78        3.08      0.89 o
  -1   5   8        2.83        1.27      1.02 o
   0   5   8       11.75       21.84      1.52 o
   1   5   8      117.70      124.76      3.57 o
   2   5   8      104.71      119.08      2.98 o
   3   5   8        7.15       14.64      1.94 o
   4   5   8      201.40      202.09      7.27 o
   5   5   8      328.41      305.01     10.48 o
   6   5   8       94.57      102.16      7.19 o
   7   5   8        1.23       -4.39      4.39 o
 -10   6   8        1.99       -3.07      5.97 o
  -9   6   8       23.67       30.83      6.44 o
  -8   6   8      178.74      184.02      7.36 o
  -7   6   8      255.42      247.00      8.14 o
  -6   6   8       74.45       73.90      5.17 o
  -5   6   8        0.00       -1.11      1.19 o
  -4   6   8       63.74       56.73      2.50 o
  -3   6   8       77.95       83.29      3.05 o
  -2   6   8      348.81      327.49      5.97 o
  -1   6   8      107.94      105.74      3.41 o
   0   6   8       63.24       62.09      2.66 o
   1   6   8        0.05       -0.93      1.09 o
   2   6   8       68.28       64.66      2.63 o
   3   6   8       19.15       20.13      2.91 o
   4   6   8        0.15       -2.39      2.42 o
   5   6   8       63.25       64.25      4.75 o
   6   6   8       41.70       51.85      5.75 o
 -10   7   8       13.54       22.12      6.31 o
  -9   7   8       32.53       42.55      6.56 o
  -8   7   8      152.89      160.25      8.18 o
  -7   7   8        1.29        2.88      2.55 o
  -6   7   8       38.42       39.11      3.15 o
  -5   7   8      833.62      816.92     12.63 o
  -4   7   8      288.19      259.28      6.17 o
  -3   7   8      148.23      152.84      4.23 o
  -2   7   8       64.28       58.34      2.65 o
  -1   7   8      215.82      225.79      5.38 o
   0   7   8      269.17      250.19      6.73 o
   1   7   8       25.61       24.62      1.85 o
   2   7   8       34.23       35.82      2.33 o
   3   7   8       77.85       80.19      4.59 o
   4   7   8      142.93      154.97      6.51 o
   5   7   8        3.45        2.97      2.97 o
   6   7   8       19.33       22.44      4.87 o
 -10   8   8        0.35       -0.44      5.31 o
  -9   8   8        6.51        1.95      5.74 o
  -8   8   8       40.24       33.99      4.77 o
  -7   8   8      303.64      327.48      9.71 o
  -6   8   8      497.69      504.67     10.26 o
  -5   8   8      650.67      656.81     14.41 o
  -4   8   8      178.93      175.87      5.41 o
  -3   8   8      303.14      300.03      6.44 o
  -2   8   8       60.98       56.18      2.77 o
  -1   8   8       96.26       95.20      3.57 o
   0   8   8     3659.68     3597.08     55.58 o
   1   8   8       80.77       85.87      3.61 o
   2   8   8       37.86       38.29      3.40 o
   3   8   8        5.47        4.31      2.51 o
   4   8   8        0.20        1.84      2.65 o
   5   8   8        2.26        3.59      3.67 o
 -10   9   8       26.27       25.77      9.07 o
  -9   9   8       88.05       78.66      8.09 o
  -8   9   8       35.39       38.24      5.02 o
  -7   9   8      516.54      524.81     12.94 o
  -6   9   8      216.90      203.11      6.66 o
  -5   9   8     1267.95     1255.27     23.85 o
  -4   9   8      205.01      197.66      5.36 o
  -3   9   8      468.37      436.89      8.49 o
  -2   9   8      569.19      568.86     10.01 o
  -1   9   8      299.72      282.51      6.80 o
   0   9   8      160.58      143.45      4.81 o
   1   9   8      271.05      277.32      6.12 o
   2   9   8       41.90       39.55      3.82 o
   3   9   8       13.82       12.50      2.89 o
   4   9   8       48.98       47.48      4.17 o
 -10  10   8       94.41       99.86     13.18 o
  -9  10   8        7.72       10.90      5.31 o
  -8  10   8      213.56      219.25     14.11 o
  -7  10   8      150.79      184.98      8.18 o
  -6  10   8      102.98      110.31      7.52 o
  -5  10   8       34.83      101.10     15.84 o
  -4  10   8       18.04       20.68      2.50 o
  -3  10   8      477.70      502.00     10.07 o
  -2  10   8       29.17       26.53      2.53 o
  -1  10   8      658.12      633.65     11.69 o
   0  10   8       70.76       72.50      3.41 o
   1  10   8      360.79      351.82      8.55 o
   2  10   8       30.28       48.08      4.14 o
   3  10   8       33.72       36.97      4.31 o
   4  10   8       13.83       23.73      4.51 o
  -9  11   8        5.16        5.88      4.97 o
  -8  11   8        0.48       -0.65      3.98 o
  -7  11   8       17.88       15.45      3.67 o
  -6  11   8       16.12       12.73      3.39 o
  -5  11   8        0.02       -2.44      2.44 o
  -4  11   8       31.51       30.53      3.00 o
  -3  11   8       58.28       62.48      2.87 o
  -2  11   8       72.73       63.13      3.06 o
  -1  11   8       12.93       16.01      2.01 o
   0  11   8       42.54       35.55      2.77 o
   1  11   8       73.23       76.84      3.40 o
   2  11   8      130.30      129.79      5.38 o
   3  11   8       39.47       38.01      5.82 o
  -9  12   8       21.46       33.17      6.39 o
  -8  12   8        0.10       -2.32      4.09 o
  -7  12   8        1.20        1.47      3.80 o
  -6  12   8       44.54       48.35      5.22 o
  -5  12   8       45.85       50.96      6.11 o
  -4  12   8       28.75       32.00      5.49 o
  -3  12   8        5.51        7.11      2.05 o
  -2  12   8       18.43       17.04      2.01 o
  -1  12   8       64.46       61.55      8.89 o
   0  12   8       53.40       60.66      5.71 o
   1  12   8       13.26       13.15      4.33 o
   2  12   8        3.38        2.76      4.04 o
  -8  13   8        0.01        2.45      4.24 o
  -7  13   8       10.79       15.55      4.54 o
  -6  13   8       48.34       42.85      5.58 o
  -5  13   8       97.00       98.22      9.15 o
  -4  13   8       24.66       25.94      2.55 o
  -3  13   8        9.46       10.99      2.16 o
  -2  13   8       21.84       29.81      4.61 o
  -1  13   8        5.84        8.15      3.78 o
   0  13   8        6.36        5.49      3.72 o
   1  13   8        0.51       -2.32      3.74 o
  -7  14   8       20.68       21.05      4.73 o
  -6  14   8        3.11        2.11      2.96 o
  -5  14   8        0.03        0.84      2.46 o
  -4  14   8        0.07        2.84      3.68 o
  -3  14   8        4.58        2.16      3.75 o
  -2  14   8       32.93       34.60      4.91 o
  -1  14   8       28.86       34.92      8.53 o
  -4  15   8       15.57       25.96      5.02 o
  -3  15   8       54.29       64.76      6.37 o
  -1 -15   9       34.08       37.64      2.24 o
   0 -15   9       43.12       46.80      2.63 o
   1 -15   9       10.43        6.67      1.72 o
   2 -15   9        0.86        0.28      1.70 o
   3 -15   9        0.04        1.99      1.98 o
   4 -15   9        3.31        4.29      2.40 o
  -3 -14   9        2.64        1.37      2.26 o
  -2 -14   9        7.54        5.85      1.62 o
  -1 -14   9       86.05       97.10      3.26 o
   0 -14   9       34.92       30.89      2.15 o
   1 -14   9       11.69        6.82      1.73 o
   2 -14   9       33.14       32.57      2.56 o
   3 -14   9        3.67        5.46      2.07 o
   4 -14   9        2.25        1.34      2.39 o
   5 -14   9        0.60        0.52      2.34 o
  -4 -13   9        8.67        9.42      2.13 o
  -3 -13   9        9.29        6.14      2.69 o
  -2 -13   9       37.79       32.00      2.19 o
  -1 -13   9       18.47       20.89      1.88 o
   0 -13   9        8.31        8.35      1.66 o
   1 -13   9       10.78        9.23      1.87 o
   2 -13   9        0.97       -0.45      1.76 o
   3 -13   9       28.80       30.98      3.87 o
   4 -13   9       48.88       55.99      3.92 o
   5 -13   9       25.23       28.97      3.42 o
   6 -13   9        8.63       14.04      2.96 o
  -5 -12   9        0.80        0.86      2.16 o
  -4 -12   9        2.74        2.49      1.90 o
  -3 -12   9       74.54       72.86      3.16 o
  -2 -12   9       13.36       27.20      2.07 o
  -1 -12   9      142.29      144.03      3.98 o
   0 -12   9       54.49       54.56      2.61 o
   1 -12   9       73.54       82.76      3.44 o
   2 -12   9       14.87       13.81      2.22 o
   3 -12   9       88.17      107.96      4.67 o
   4 -12   9      158.01      163.32      4.31 o
   5 -12   9        3.25       10.29      2.28 o
   6 -12   9       11.20        5.00      2.69 o
   7 -12   9       28.14       24.36      4.06 o
  -6 -11   9        4.16        2.76      2.68 o
  -5 -11   9       19.13       15.45      2.48 o
  -4 -11   9        7.51        5.59      1.93 o
  -3 -11   9       16.61       15.80      1.94 o
  -2 -11   9      313.85      290.45      5.56 o
  -1 -11   9        4.91        4.12      2.49 o
   0 -11   9        0.46        0.77      1.56 o
   1 -11   9        1.84        0.86      1.60 o
   2 -11   9       13.40       13.44      2.14 o
   3 -11   9      191.23      185.53      3.82 o
   4 -11   9        0.10        0.59      1.41 o
   5 -11   9       49.12       43.59      3.08 o
   6 -11   9        9.15        7.58      2.67 o
   7 -11   9        0.44        0.71      3.00 o
  -6 -10   9        3.75        6.71      2.73 o
  -5 -10   9        0.00        4.48      2.02 o
  -4 -10   9       54.49       39.59      2.64 o
  -3 -10   9       30.04       24.19      2.17 o
  -2 -10   9       14.13        2.52      1.56 o
  -1 -10   9       38.68       36.59      2.20 o
   0 -10   9       14.94       17.29      1.84 o
   1 -10   9       50.47       52.73      2.69 o
   2 -10   9      132.43      123.72      2.86 o
   3 -10   9      260.37      261.58      4.90 o
   4 -10   9       35.56       35.54      2.26 o
   5 -10   9        2.59        5.33      1.89 o
   6 -10   9       38.32       35.64      3.65 o
   7 -10   9        1.60        0.55      2.97 o
   8 -10   9        3.23        1.98      4.66 o
  -7  -9   9        6.33        5.93      2.98 o
  -6  -9   9        0.09        0.75      2.33 o
  -5  -9   9       44.34       41.45      2.92 o
  -4  -9   9       87.85      100.81      4.55 o
  -3  -9   9       10.12        9.25      3.88 o
  -2  -9   9      192.41      200.05      4.91 o
  -1  -9   9        0.30        4.95      1.42 o
   0  -9   9      135.56      150.79      4.13 o
   1  -9   9       18.04       21.99      1.37 o
   2  -9   9      251.99      235.80      4.30 o
   3  -9   9      445.98      440.32      6.99 o
   4  -9   9      316.13      323.14      6.42 o
   5  -9   9       73.91       75.16      3.47 o
   6  -9   9        0.06        3.42      2.42 o
   7  -9   9        6.15       -0.21      2.59 o
   8  -9   9        2.38        4.77      5.25 o
  -7  -8   9       17.34       18.22      3.55 o
  -6  -8   9        0.85        1.85      2.29 o
  -5  -8   9        1.34       -1.41      1.41 o
  -4  -8   9        2.07        3.97      1.31 o
  -3  -8   9        0.30        1.07      1.44 o
  -2  -8   9      148.16      149.77      4.15 o
  -1  -8   9      168.31      179.24      4.10 o
   0  -8   9        0.19       -0.82      0.82 o
   1  -8   9       60.27       67.49      1.94 o
   2  -8   9       22.02       20.30      1.94 o
   3  -8   9       28.16       22.24      1.68 o
   4  -8   9        0.01       -1.43      1.43 o
   5  -8   9       64.63       60.00      2.99 o
   6  -8   9        0.30        1.88      2.38 o
   7  -8   9        0.11       -0.61      2.58 o
   8  -8   9       13.89       15.54      5.63 o
  -8  -7   9       12.11       17.87      3.30 o
  -7  -7   9        0.01       -0.39      1.91 o
  -6  -7   9       26.52       26.62      2.46 o
  -5  -7   9       62.73       57.97      2.81 o
  -4  -7   9       17.36       18.30      1.41 o
  -3  -7   9      224.24      189.46      3.59 o
  -2  -7   9       32.49       22.59      1.41 o
  -1  -7   9      575.03      560.21      7.69 o
   0  -7   9      450.63      446.22      6.53 o
   1  -7   9      430.80      451.01      6.27 o
   2  -7   9       76.29       77.91      2.35 o
   3  -7   9      180.86      183.73      4.01 o
   4  -7   9        0.02       -1.24      1.24 o
   5  -7   9        0.54       -0.07      1.68 o
   6  -7   9        3.73        6.58      2.47 o
   7  -7   9       25.27       31.66      4.06 o
   8  -7   9       38.53       48.99      8.14 o
  -8  -6   9        6.31        4.09      2.98 o
  -7  -6   9       13.14       15.04      2.57 o
  -6  -6   9       42.41       48.00      2.55 o
  -5  -6   9       10.05        6.14      1.94 o
  -4  -6   9        9.64       13.58      1.39 o
  -3  -6   9        5.26        5.08      1.13 o
  -2  -6   9      477.85      464.67      7.30 o
  -1  -6   9        0.90       -0.37      0.92 o
   0  -6   9       59.13       48.30      1.86 o
   1  -6   9      768.16      751.30      9.48 o
   2  -6   9      112.18       98.44      2.60 o
   3  -6   9        0.05        1.57      1.05 o
   4  -6   9        0.87        0.61      1.18 o
   5  -6   9        3.37        0.30      1.72 o
   6  -6   9       28.65       27.23      2.79 o
   7  -6   9       58.59       46.52      3.89 o
   8  -6   9       28.53       26.87      4.30 o
  -9  -5   9       10.79       12.51      5.04 o
  -8  -5   9       35.39       24.17      6.17 o
  -7  -5   9       53.16       39.29      3.55 o
  -6  -5   9      483.50      461.95      8.86 o
  -5  -5   9        1.72        1.24      1.30 o
  -4  -5   9       37.12       34.99      1.85 o
  -3  -5   9       83.13       87.83      2.55 o
  -2  -5   9      272.55      304.60      4.91 o
  -1  -5   9        2.06        2.21      0.85 o
   0  -5   9      554.76      535.02      7.63 o
   1  -5   9      159.04      129.49      2.88 o
   2  -5   9        6.97       15.26      1.30 o
   3  -5   9      256.44      227.45      4.35 o
   4  -5   9        0.52        2.01      1.20 o
   5  -5   9      245.10      239.08      5.67 o
   6  -5   9       43.31       40.89      4.48 o
   7  -5   9       32.05       31.56      3.99 o
   8  -5   9       11.04       13.88      4.71 o
  -9  -4   9      132.95      122.31      8.96 o
  -8  -4   9       17.33       17.40      3.85 o
  -7  -4   9       33.53       38.72      3.68 o
  -6  -4   9      208.29      256.29      8.49 o
  -5  -4   9      405.76      390.19      6.67 o
  -4  -4   9      329.30      347.19      6.65 o
  -3  -4   9      678.93      677.70     10.12 o
  -2  -4   9      135.67      200.63      7.46 o
  -1  -4   9      986.89     1082.72     13.65 o
   0  -4   9      174.56      280.27     10.76 o
   1  -4   9      923.83      939.72     11.48 o
   2  -4   9       21.33       68.38      7.32 o
   3  -4   9      425.06      443.79      6.41 o
   4  -4   9       46.32       74.91      3.46 o
   5  -4   9      649.63      621.42     11.18 o
   6  -4   9        0.12        4.35      2.46 o
   7  -4   9       64.13       72.37      5.49 o
   8  -4   9       28.55       34.45      5.83 o
  -9  -3   9        7.19        6.68      4.77 o
  -8  -3   9       92.34       82.17      6.83 o
  -7  -3   9      375.21      352.07     11.04 o
  -6  -3   9        7.77        8.07      1.88 o
  -5  -3   9      262.89      237.97      5.25 o
  -4  -3   9        1.69        0.75      1.13 o
  -3  -3   9        2.66        2.97      0.92 o
  -2  -3   9      774.27      762.37     10.18 o
  -1  -3   9        2.77        4.93      0.92 o
   0  -3   9      445.76      502.73      6.16 o
   1  -3   9      135.20      146.29      3.24 o
   2  -3   9       70.54       71.83      2.18 o
   3  -3   9      335.31      302.26      5.25 o
   4  -3   9      203.47      178.61      4.04 o
   5  -3   9       54.93       59.17      3.03 o
   6  -3   9     1494.76     1345.41     25.99 o
   7  -3   9       39.81       28.41      5.71 o
   8  -3   9       49.69       38.32     12.52 o
 -10  -2   9        0.88        0.55      4.86 o
  -9  -2   9       20.13       22.54      6.32 o
  -8  -2   9      147.25      157.86     11.83 o
  -7  -2   9      136.99      121.78      5.16 o
  -6  -2   9       79.33       78.82      3.93 o
  -5  -2   9      606.93      607.34      8.99 o
  -4  -2   9      674.16      684.04     10.42 o
  -3  -2   9       23.13       18.30      1.59 o
  -2  -2   9        1.42        1.55      0.78 o
  -1  -2   9      379.84      428.90      6.91 o
   0  -2   9     1027.90     1064.37     11.61 o
   1  -2   9       83.42       86.93      2.50 o
   2  -2   9       39.90       46.45      1.83 o
   3  -2   9       29.82       28.32      1.67 o
   4  -2   9       13.86       12.58      1.77 o
   5  -2   9      239.84      240.08      5.74 o
   6  -2   9      142.20      127.57      5.81 o
   7  -2   9        6.33        5.59      4.32 o
   8  -2   9       23.07       18.52      5.22 o
 -10  -1   9       15.82       20.03      6.20 o
  -9  -1   9        1.09        3.69      7.01 o
  -8  -1   9       97.74      110.60      5.76 o
  -7  -1   9       44.51       51.95      3.97 o
  -6  -1   9      291.25      361.25      8.55 o
  -5  -1   9        3.44       11.82      1.63 o
  -4  -1   9       62.44       77.37      2.65 o
  -3  -1   9      770.22      710.91      9.94 o
  -2  -1   9      354.74      370.78      6.27 o
  -1  -1   9        2.41       -0.51      0.85 o
   0  -1   9      398.34      435.80      5.94 o
   1  -1   9       28.00       46.75      3.40 o
   2  -1   9      140.28      164.95      3.46 o
   3  -1   9      127.77      115.95      3.11 o
   4  -1   9      726.16      736.60     10.68 o
   5  -1   9       15.87       16.61      2.74 o
   6  -1   9        0.45        3.64      3.14 o
   7  -1   9        4.44        3.09      3.90 o
   8  -1   9        5.53        5.41      4.60 o
 -10   0   9        2.19       -5.37      6.14 o
  -9   0   9       34.50       39.14      4.37 o
  -8   0   9        1.13       -1.73      2.41 o
  -7   0   9        5.10        2.71      2.51 o
  -6   0   9        2.73       -0.56      1.53 o
  -5   0   9      479.51      484.18      8.32 o
  -4   0   9      338.97      335.82      6.21 o
  -3   0   9      109.19      111.65      3.21 o
  -2   0   9       70.03       69.91      2.23 o
  -1   0   9       14.90       14.69      1.21 o
   0   0   9       62.09       79.56      2.41 o
   1   0   9      410.48      399.52      5.94 o
   2   0   9      883.88      859.39     10.94 o
   3   0   9        1.20        0.08      1.14 o
   4   0   9        2.97        0.22      1.09 o
   5   0   9      202.21      197.58      5.83 o
   6   0   9       78.56       67.35      5.09 o
   7   0   9       23.23       36.98      5.48 o
   8   0   9        3.14        0.70      5.39 o
 -10   1   9        0.00        5.07      6.86 o
  -9   1   9       99.69      105.41      7.36 o
  -8   1   9      142.83      139.34      6.45 o
  -7   1   9        8.78        2.83      3.10 o
  -6   1   9       10.29        7.40      1.99 o
  -5   1   9      623.61      613.07     15.99 o
  -4   1   9        3.75        2.97      1.21 o
  -3   1   9       65.51       77.24      2.54 o
  -2   1   9      204.22      187.94      3.63 o
  -1   1   9      759.90      813.68      9.25 o
   0   1   9      503.98      529.43      6.54 o
   1   1   9      988.40      929.55     10.92 o
   2   1   9       68.26       77.16      3.17 o
   3   1   9      221.05      201.52      4.08 o
   4   1   9        2.14        0.31      1.39 o
   5   1   9        0.00        1.43      2.65 o
   6   1   9       16.22       13.62      4.53 o
   7   1   9       20.38       22.09      5.23 o
 -10   2   9        2.45        3.85      5.27 o
  -9   2   9        5.75        4.27      4.39 o
  -8   2   9        1.07        4.14      4.62 o
  -7   2   9      404.88      373.63     10.34 o
  -6   2   9      593.29      555.33     11.29 o
  -5   2   9       70.31       70.77      3.08 o
  -4   2   9      526.56      547.15     10.33 o
  -3   2   9     2000.43     2064.47     26.69 o
  -2   2   9      811.71      865.31     12.45 o
  -1   2   9      224.77      220.92      4.63 o
   0   2   9     1157.72     1282.51     16.09 o
   1   2   9      835.69      876.78     11.09 o
   2   2   9      100.49      109.42      3.62 o
   3   2   9       94.25       97.48      3.28 o
   4   2   9       70.32       77.11      5.72 o
   5   2   9        8.50        1.95      2.93 o
   6   2   9        8.99       13.05      3.77 o
   7   2   9       36.02       36.32     11.24 o
 -10   3   9       17.43       29.62      8.02 o
  -9   3   9      411.34      365.38     13.28 o
  -8   3   9      122.34      126.12      7.97 o
  -7   3   9      389.63      363.73     10.07 o
  -6   3   9       78.24       88.38      4.03 o
  -5   3   9      525.33      485.40      9.04 o
  -4   3   9      111.66      113.04      3.44 o
  -3   3   9      267.22      269.51      6.53 o
  -2   3   9      127.21      119.99      4.18 o
  -1   3   9      196.89      212.50      5.41 o
   0   3   9       29.56       30.40      1.60 o
   1   3   9      111.27      103.85      2.64 o
   2   3   9      658.50      632.25      8.28 o
   3   3   9      923.79      940.10     15.45 o
   4   3   9     1336.18     1304.64     22.60 o
   5   3   9      125.68      143.14      6.78 o
   6   3   9       13.81       21.47      7.41 o
   7   3   9       47.13       48.09      6.68 o
 -10   4   9       24.90       35.40      6.92 o
  -9   4   9        9.56       17.03      4.80 o
  -8   4   9        2.07       15.12      3.95 o
  -7   4   9      129.25      144.73      6.20 o
  -6   4   9        1.32        8.56      2.10 o
  -5   4   9      316.72      316.17      6.47 o
  -4   4   9      317.62      321.93      6.70 o
  -3   4   9      197.12      217.67      4.73 o
  -2   4   9      436.44      422.21      6.76 o
  -1   4   9        5.96       12.56      1.50 o
   0   4   9       57.80       70.64      2.42 o
   1   4   9      160.75      178.81      3.83 o
   2   4   9      127.22      128.98      3.14 o
   3   4   9        5.65       16.18      2.63 o
   4   4   9      182.24      167.93      6.16 o
   5   4   9       24.62       22.70      4.73 o
   6   4   9       37.97       38.08      5.98 o
   7   4   9       23.16       17.34      5.99 o
 -10   5   9       31.35       29.04      6.73 o
  -9   5   9       24.80       28.24      6.26 o
  -8   5   9      100.57       85.22      5.23 o
  -7   5   9        8.98       17.71      3.64 o
  -6   5   9       70.30       62.59      3.50 o
  -5   5   9       42.67       45.12      2.70 o
  -4   5   9       47.22       49.12      2.44 o
  -3   5   9        2.84       -0.39      1.33 o
  -2   5   9        0.33       -0.81      0.99 o
  -1   5   9        4.76        2.00      0.99 o
   0   5   9       43.54       29.48      2.20 o
   1   5   9      279.95      266.83      4.51 o
   2   5   9        6.94       10.27      1.29 o
   3   5   9       27.90       20.03      2.83 o
   4   5   9        0.70       -2.61      2.61 o
   5   5   9        0.03       -1.35      3.92 o
   6   5   9       73.45       66.07      6.41 o
 -10   6   9       12.17       10.35      5.74 o
  -9   6   9        1.47       -0.90      4.74 o
  -8   6   9        5.64       11.08      3.26 o
  -7   6   9      207.08      200.73      8.47 o
  -6   6   9       99.19      113.44      5.26 o
  -5   6   9      185.40      190.30      6.73 o
  -4   6   9       67.28       67.71      2.84 o
  -3   6   9      267.43      267.73      5.96 o
  -2   6   9       15.54       18.46      1.74 o
  -1   6   9      328.71      316.63      7.15 o
   0   6   9       19.66       16.95      1.95 o
   1   6   9      109.00      101.79      3.10 o
   2   6   9      168.95      170.39      5.64 o
   3   6   9      373.50      336.21      9.55 o
   4   6   9       25.55       24.07      4.80 o
   5   6   9       29.74       30.02      4.94 o
   6   6   9        3.27        1.21      4.06 o
 -10   7   9       17.60       33.58      8.20 o
  -9   7   9       25.83       17.56      6.65 o
  -8   7   9        4.81       17.34      4.02 o
  -7   7   9       70.72       68.16      4.81 o
  -6   7   9        1.31       12.87      2.87 o
  -5   7   9       23.33       34.21      2.72 o
  -4   7   9      426.61      431.15      9.76 o
  -3   7   9      168.27      178.26      4.46 o
  -2   7   9       89.96       94.34      3.89 o
  -1   7   9      308.40      330.22      7.89 o
   0   7   9      105.35      116.83      3.94 o
   1   7   9      150.96      155.69      4.41 o
   2   7   9       31.24       40.58      3.67 o
   3   7   9      228.23      244.66      8.11 o
   4   7   9        1.74        5.08      2.95 o
   5   7   9        4.40        5.83      3.72 o
 -10   8   9        3.30        4.71      9.84 o
  -9   8   9       20.27       22.99      6.14 o
  -8   8   9      189.01      185.58     10.05 o
  -7   8   9       15.55       15.33      3.35 o
  -6   8   9      281.36      284.81      9.94 o
  -5   8   9      424.83      439.48     10.98 o
  -4   8   9     1072.61     1024.58     17.95 o
  -3   8   9        4.87        1.18      1.78 o
  -2   8   9      782.03      763.20     12.73 o
  -1   8   9     1389.02     1349.45     21.89 o
   0   8   9       94.98      115.89      4.08 o
   1   8   9       23.93       22.77      3.45 o
   2   8   9       97.90      103.78      5.17 o
   3   8   9        2.50        0.44      2.59 o
   4   8   9        0.06        0.71      2.78 o
   5   8   9        9.27        6.42      5.03 o
 -10   9   9        5.09        7.40      8.29 o
  -9   9   9       95.03      107.08     12.71 o
  -8   9   9        8.20        7.72      4.80 o
  -7   9   9        5.64        3.18      3.10 o
  -6   9   9       10.42       11.76      2.72 o
  -5   9   9      319.25      331.90     10.98 o
  -4   9   9      108.18      100.18      4.91 o
  -3   9   9        3.69        4.40      2.12 o
  -2   9   9        0.66       -1.85      1.85 o
  -1   9   9       48.89       46.85      3.13 o
   0   9   9      119.19      141.55      4.93 o
   1   9   9       29.23       30.58      6.08 o
   2   9   9       10.50       10.10      3.14 o
   3   9   9        8.14       10.67      2.97 o
   4   9   9        0.06       -1.75      2.85 o
  -9  10   9       25.14       25.17      6.17 o
  -8  10   9       25.18       24.41      6.59 o
  -7  10   9        6.54       -0.70      3.84 o
  -6  10   9       46.59       41.58      3.81 o
  -5  10   9       18.92       21.35      3.42 o
  -4  10   9      426.89      419.70     11.98 o
  -3  10   9       30.37       20.27      3.31 o
  -2  10   9       13.95        6.27      2.15 o
  -1  10   9        8.65        7.33      2.31 o
   0  10   9        3.52        2.70      2.15 o
   1  10   9      116.53      113.95      5.85 o
   2  10   9       10.68       17.09      3.33 o
   3  10   9        0.84       -0.69      2.94 o
  -9  11   9       28.96       36.23      6.84 o
  -8  11   9        2.13       -2.15      4.16 o
  -7  11   9        0.96        2.15      4.25 o
  -6  11   9       51.77       51.99      7.52 o
  -5  11   9       39.38       37.80      3.48 o
  -4  11   9       12.65        5.17      2.84 o
  -3  11   9        4.19        0.96      2.65 o
  -2  11   9      280.20      270.06      7.35 o
  -1  11   9        2.83        2.04      1.96 o
   0  11   9        1.32        1.62      1.94 o
   1  11   9      102.17      105.89      5.44 o
   2  11   9       18.44       20.99      3.35 o
  -8  12   9       28.88       40.89      6.65 o
  -7  12   9        5.01        9.61      4.48 o
  -6  12   9       13.67       14.82      3.59 o
  -5  12   9        1.28        2.98      2.93 o
  -4  12   9        1.38       -0.16      2.08 o
  -3  12   9        5.58        6.87      2.24 o
  -2  12   9       10.37        9.35      2.14 o
  -1  12   9        0.95        1.71      2.38 o
   0  12   9       29.86       30.67      2.79 o
   1  12   9        3.77        0.81      4.38 o
  -7  13   9        0.16       -2.10      3.90 o
  -6  13   9       57.89       69.51      6.09 o
  -5  13   9       78.61       84.49      5.35 o
  -4  13   9       11.90       10.96      2.95 o
  -3  13   9        2.24        2.10      1.81 o
  -2  13   9        0.37       -1.37      3.68 o
  -1  13   9      169.02      171.18      9.48 o
   0  13   9        5.29        2.96      4.09 o
  -6  14   9       34.62       44.46      4.61 o
  -5  14   9        4.89        5.41      2.83 o
  -4  14   9       18.24       16.41      2.76 o
  -3  14   9       34.49       34.95      5.40 o
  -2  14   9        0.67       -2.71      3.75 o
   0 -15  10        4.13       11.76      1.90 o
   1 -15  10        0.04        0.97      1.75 o
   2 -15  10        9.74       18.97      2.39 o
   3 -15  10        0.80       -0.36      2.26 o
  -2 -14  10       34.62       34.87      2.86 o
  -1 -14  10       24.70       28.35      3.46 o
   0 -14  10        3.75        4.51      1.69 o
   1 -14  10       10.79        9.25      2.00 o
   2 -14  10       31.82       33.57      2.71 o
   3 -14  10       14.63       16.41      2.80 o
   4 -14  10      240.99      236.78      7.64 o
   5 -14  10      128.00      165.69      6.89 o
  -4 -13  10       12.90        7.11      2.37 o
  -3 -13  10       39.22       38.70      2.73 o
  -2 -13  10      130.32      132.10      4.89 o
  -1 -13  10       16.82       17.36      1.96 o
   0 -13  10       21.23       22.25      2.17 o
   1 -13  10      102.18      111.44      4.05 o
   2 -13  10       94.17      102.57      4.17 o
   3 -13  10       24.66       22.70      2.92 o
   4 -13  10       94.74      102.56      5.06 o
   5 -13  10        6.05       10.16      2.51 o
   6 -13  10       43.28       44.06      3.72 o
  -5 -12  10        1.16       -1.19      2.32 o
  -4 -12  10       61.13       65.87      3.50 o
  -3 -12  10       14.93        9.27      2.02 o
  -2 -12  10        3.92        1.75      1.97 o
  -1 -12  10        0.02       -0.44      1.58 o
   0 -12  10        8.62        5.67      1.83 o
   1 -12  10      467.65      478.26      9.45 o
   2 -12  10       26.71       24.05      2.61 o
   3 -12  10       71.68       74.50      3.81 o
   4 -12  10       25.53       26.55      2.23 o
   5 -12  10        2.89        4.98      2.40 o
   6 -12  10        2.31       10.20      3.00 o
  -5 -11  10        6.54        6.58      2.36 o
  -4 -11  10       18.65       13.85      2.98 o
  -3 -11  10        2.76        4.64      1.79 o
  -2 -11  10       33.86       37.95      3.53 o
  -1 -11  10       39.93       42.89      2.58 o
   0 -11  10      446.40      421.92      8.40 o
   1 -11  10       53.71       50.87      2.93 o
   2 -11  10     1344.45     1312.98     25.84 o
   3 -11  10       12.11        9.31      1.63 o
   4 -11  10       26.79       16.14      2.17 o
   5 -11  10       92.65       90.58      4.62 o
   6 -11  10       28.03       37.00      3.41 o
   7 -11  10        0.05        1.18      2.56 o
  -6 -10  10        0.61        0.82      2.60 o
  -5 -10  10        2.30        2.18      2.08 o
  -4 -10  10        2.10        7.75      2.00 o
  -3 -10  10       77.35       89.74      3.66 o
  -2 -10  10      123.87      135.95      4.83 o
  -1 -10  10      154.67      154.85      4.43 o
   0 -10  10        0.87       89.89      6.27 o
   1 -10  10      705.58      679.66     12.19 o
   2 -10  10      136.84      153.23      3.40 o
   3 -10  10      209.64      221.99      4.55 o
   4 -10  10      254.65      242.64      5.85 o
   5 -10  10       72.98       75.50      3.68 o
   6 -10  10       12.25        8.79      2.55 o
   7 -10  10        9.82       11.20      2.87 o
  -7  -9  10        5.81        5.25      3.09 o
  -6  -9  10        0.07       -1.19      3.25 o
  -5  -9  10        5.22        0.90      1.92 o
  -4  -9  10      155.27      137.77      4.79 o
  -3  -9  10       68.30       84.16      3.53 o
  -2  -9  10       12.08       16.85      2.24 o
  -1  -9  10        0.35       -1.41      1.41 o
   0  -9  10      475.90      445.15      8.65 o
   1  -9  10      819.26      805.66     11.51 o
   2  -9  10       93.17       80.24      2.96 o
   3  -9  10      134.81      129.58      3.54 o
   4  -9  10       37.17       31.63      2.54 o
   5  -9  10        0.97       -1.43      1.84 o
   6  -9  10        0.04       -1.91      2.07 o
   7  -9  10        2.91        3.51      2.95 o
  -7  -8  10       16.87       14.32      2.14 o
  -6  -8  10        6.96        3.05      4.45 o
  -5  -8  10        0.05        0.19      1.88 o
  -4  -8  10        8.42        8.78      1.95 o
  -3  -8  10        3.87        2.94      1.67 o
  -2  -8  10       15.84       14.05      2.14 o
  -1  -8  10       71.22       72.58      2.25 o
   0  -8  10        0.16       -0.97      0.97 o
   1  -8  10      189.80      195.90      3.63 o
   2  -8  10      312.59      328.25      5.34 o
   3  -8  10      541.63      521.39      7.71 o
   4  -8  10        3.52        3.39      1.77 o
   5  -8  10       30.90       31.79      2.82 o
   6  -8  10        0.05       -1.99      1.99 o
   7  -8  10        3.74        1.84      2.98 o
   8  -8  10       32.17       34.60      5.25 o
  -8  -7  10       26.29       20.80      3.56 o
  -7  -7  10        0.00       -1.55      2.03 o
  -6  -7  10       11.95        8.42      1.83 o
  -5  -7  10       48.77       48.35      2.32 o
  -4  -7  10       17.41       15.70      1.55 o
  -3  -7  10      145.35      135.65      3.34 o
  -2  -7  10       41.72       46.81      1.98 o
  -1  -7  10        4.39        5.81      1.12 o
   0  -7  10       27.22       27.90      1.62 o
   1  -7  10       97.06       85.90      2.46 o
   2  -7  10       65.66       73.57      2.43 o
   3  -7  10        0.00        3.08      1.46 o
   4  -7  10        9.62        7.48      1.67 o
   5  -7  10       34.20       27.53      2.52 o
   6  -7  10        2.02       -1.41      2.43 o
   7  -7  10       11.13       14.36      3.46 o
   8  -7  10        1.60        2.41      3.85 o
  -8  -6  10        1.28        2.48      3.05 o
  -7  -6  10       27.66       25.36      2.97 o
  -6  -6  10       16.73       15.60      2.29 o
  -5  -6  10        3.12        1.18      1.46 o
  -4  -6  10       85.40       75.51      2.91 o
  -3  -6  10       88.43       89.91      2.53 o
  -2  -6  10      584.65      576.38      8.48 o
  -1  -6  10       44.04       46.25      1.88 o
   0  -6  10       62.64       54.13      2.09 o
   1  -6  10      194.99      188.50      3.70 o
   2  -6  10       29.80       30.00      1.86 o
   3  -6  10      114.53      103.01      3.61 o
   4  -6  10        5.18        3.61      1.59 o
   5  -6  10       69.69       64.20      3.48 o
   6  -6  10       17.52       12.33      2.45 o
   7  -6  10       17.70       19.80      3.76 o
   8  -6  10        0.03       -1.79      4.53 o
  -9  -5  10        6.81       12.61      4.75 o
  -8  -5  10      130.39      112.37      6.73 o
  -7  -5  10       38.18       28.78      3.14 o
  -6  -5  10       27.16       32.87      2.98 o
  -5  -5  10        0.18        0.04      1.46 o
  -4  -5  10       28.36       36.34      1.99 o
  -3  -5  10       18.33       14.79      1.59 o
  -2  -5  10        1.39        1.68      0.97 o
  -1  -5  10        5.30        2.68      1.00 o
   0  -5  10       28.14       24.28      1.58 o
   1  -5  10        0.03        0.79      0.94 o
   2  -5  10      306.92      301.69      5.53 o
   3  -5  10        0.07        2.22      1.21 o
   4  -5  10        0.42        2.08      1.50 o
   5  -5  10       65.47       64.44      3.52 o
   6  -5  10        2.78        1.33      2.20 o
   7  -5  10        7.25       16.79      3.53 o
   8  -5  10       27.98       41.24      7.15 o
  -9  -4  10       14.81       17.84      5.24 o
  -8  -4  10       14.44       12.62      3.61 o
  -7  -4  10       25.91       28.54      3.39 o
  -6  -4  10       56.72       59.98      3.99 o
  -5  -4  10      515.56      496.04      8.07 o
  -4  -4  10      353.11      332.46      6.31 o
  -3  -4  10       50.42       51.31      2.32 o
  -2  -4  10       67.23       66.78      2.98 o
  -1  -4  10        0.92        0.31      0.79 o
   0  -4  10      118.43      118.12      2.68 o
   1  -4  10        7.63        3.01      0.98 o
   2  -4  10      361.73      374.53      5.68 o
   3  -4  10       79.86       77.00      2.52 o
   4  -4  10      474.38      445.37      9.02 o
   5  -4  10       40.25       37.15      2.97 o
   6  -4  10       12.54       14.13      3.21 o
   7  -4  10        0.23        1.21      4.07 o
   8  -4  10       37.65       31.88      5.76 o
  -9  -3  10        1.55       -4.15      4.15 o
  -8  -3  10        0.87        3.34      3.23 o
  -7  -3  10       95.60       85.49      6.26 o
  -6  -3  10      314.56      324.04      7.40 o
  -5  -3  10       55.68       47.17      2.59 o
  -4  -3  10      210.01      190.21      4.91 o
  -3  -3  10        9.25        6.19      1.22 o
  -2  -3  10      487.49      502.58      7.07 o
  -1  -3  10      250.40      253.02      4.60 o
   0  -3  10      208.96      212.45      3.91 o
   1  -3  10      117.00      117.59      2.78 o
   2  -3  10        4.65        5.12      1.19 o
   3  -3  10      264.92      220.56      4.48 o
   4  -3  10      293.95      260.50      5.85 o
   5  -3  10       12.42       10.09      2.29 o
   6  -3  10       59.06       51.52      4.33 o
   7  -3  10      189.53      177.54      9.38 o
   8  -3  10        5.61        3.15      5.26 o
 -10  -2  10       10.42        8.09      5.53 o
  -9  -2  10        2.20        7.78      4.78 o
  -8  -2  10        1.21        4.79      4.15 o
  -7  -2  10      279.97      312.77      9.28 o
  -6  -2  10       79.65       78.41      3.95 o
  -5  -2  10       98.40      113.65      3.75 o
  -4  -2  10      319.60      344.67      6.45 o
  -3  -2  10      159.35      182.95      4.23 o
  -2  -2  10      107.00      115.76      3.03 o
  -1  -2  10       26.00       25.28      1.51 o
   0  -2  10        3.16       10.74      1.68 o
   1  -2  10      184.58      199.95      3.92 o
   2  -2  10      261.45      247.29      4.61 o
   3  -2  10      133.02      150.10      3.66 o
   4  -2  10       55.38       74.85      3.25 o
   5  -2  10      275.45      280.15      7.57 o
   6  -2  10      161.43      168.88     10.03 o
   7  -2  10        7.64        7.21      4.68 o
   8  -2  10       13.86       14.97      5.12 o
 -10  -1  10        9.10        9.12      5.38 o
  -9  -1  10       53.08       68.03      7.45 o
  -8  -1  10        0.36        2.24      3.26 o
  -7  -1  10       41.82       35.30      3.67 o
  -6  -1  10       33.64       28.74      2.91 o
  -5  -1  10       59.09       56.69      2.69 o
  -4  -1  10        0.35        0.17      1.16 o
  -3  -1  10       75.45       85.49      2.76 o
  -2  -1  10        0.01       -0.69      1.03 o
  -1  -1  10       86.11       88.35      2.75 o
   0  -1  10       73.45       72.33      2.31 o
   1  -1  10      205.12      217.62      3.93 o
   2  -1  10      174.29      183.59      3.87 o
   3  -1  10      212.96      224.33      4.50 o
   4  -1  10       59.35       54.93      3.42 o
   5  -1  10       22.31       15.15      2.52 o
   6  -1  10       12.53        9.89      4.03 o
   7  -1  10        3.11        8.59      4.23 o
 -10   0  10        0.23        7.28      7.22 o
  -9   0  10        2.21       10.03      4.70 o
  -8   0  10        0.13        1.13      3.10 o
  -7   0  10       47.73       64.51      5.29 o
  -6   0  10        0.75        0.82      1.76 o
  -5   0  10      339.57      342.45      7.24 o
  -4   0  10       50.49       65.30      3.25 o
  -3   0  10       31.21       35.22      2.30 o
  -2   0  10        0.05        0.49      0.99 o
  -1   0  10       27.27       25.84      1.53 o
   0   0  10      149.70      160.97      3.44 o
   1   0  10      156.25      152.26      3.42 o
   2   0  10        0.27        0.25      1.30 o
   3   0  10      113.23      104.89      3.24 o
   4   0  10       49.29       57.67      3.07 o
   5   0  10        2.92        2.24      2.06 o
   6   0  10        0.01        1.94      4.22 o
   7   0  10        2.26       -3.64      3.64 o
 -10   1  10        6.25       12.47      8.17 o
  -9   1  10       12.22       24.19      4.09 o
  -8   1  10      160.80      167.63     10.98 o
  -7   1  10      759.81      756.36     19.42 o
  -6   1  10      361.83      387.19      9.07 o
  -5   1  10       94.38      102.09      3.84 o
  -4   1  10       22.43       21.36      2.00 o
  -3   1  10       74.25       69.09      4.99 o
  -2   1  10        0.37        1.70      1.05 o
  -1   1  10       18.29       21.32      1.58 o
   0   1  10      856.46      892.04     12.89 o
   1   1  10      262.40      236.13      4.41 o
   2   1  10       79.23       81.16      3.29 o
   3   1  10       46.82       72.50      5.65 o
   4   1  10        3.85       14.27      4.10 o
   5   1  10       35.31       41.35      4.29 o
   6   1  10      157.54      164.05      9.33 o
   7   1  10       29.50       28.81      7.10 o
 -10   2  10        0.02        0.78      5.12 o
  -9   2  10        2.68        1.14      4.00 o
  -8   2  10      351.81      375.87     12.88 o
  -7   2  10      292.81      292.56     10.71 o
  -6   2  10       65.60       66.05      4.37 o
  -5   2  10       13.44       11.51      1.94 o
  -4   2  10       17.77       24.48      2.31 o
  -3   2  10      123.84      112.50      3.67 o
  -2   2  10      596.14      641.86      9.97 o
  -1   2  10       82.40       77.31      2.68 o
   0   2  10      122.26      146.61      3.97 o
   1   2  10       30.17       26.97      1.69 o
   2   2  10       87.04       77.50      2.89 o
   3   2  10       31.24       41.04      3.55 o
   4   2  10        4.45        7.63      3.05 o
   5   2  10       53.28       51.40      4.91 o
   6   2  10       27.47       38.19      5.55 o
   7   2  10       60.99       56.73      7.93 o
 -10   3  10        4.72        3.99      5.52 o
  -9   3  10        3.92        7.72      4.83 o
  -8   3  10      191.80      173.78      8.53 o
  -7   3  10       24.71       34.06      4.20 o
  -6   3  10       66.34       60.08      4.07 o
  -5   3  10       48.04       55.43      3.24 o
  -4   3  10       36.68       34.97      2.41 o
  -3   3  10       12.93       17.02      1.89 o
  -2   3  10       95.94      103.31      3.22 o
  -1   3  10        1.99        0.47      1.19 o
   0   3  10      267.27      274.07      4.84 o
   1   3  10      304.50      299.42      4.97 o
   2   3  10      479.20      473.47      7.45 o
   3   3  10      347.97      347.85      8.79 o
   4   3  10      242.18      258.10      8.89 o
   5   3  10       17.52       16.64      3.83 o
   6   3  10       88.42       90.12      7.65 o
 -10   4  10        0.11        4.78      7.81 o
  -9   4  10      329.66      311.08     12.18 o
  -8   4  10        0.00       -1.83      4.92 o
  -7   4  10      231.54      221.97      7.86 o
  -6   4  10       42.69       41.98      3.70 o
  -5   4  10       90.66       91.53      3.65 o
  -4   4  10        8.83        4.16      1.53 o
  -3   4  10      250.28      234.14      5.55 o
  -2   4  10      179.73      161.70      4.15 o
  -1   4  10      567.10      573.64      8.69 o
   0   4  10       22.65       25.96      1.69 o
   1   4  10       76.18       78.93      2.50 o
   2   4  10      297.08      287.85      6.38 o
   3   4  10      745.69      709.57     14.19 o
   4   4  10      162.09      172.31      7.41 o
   5   4  10       21.33       15.42      4.79 o
   6   4  10        0.06        3.26      4.20 o
 -10   5  10       20.87       21.45      6.72 o
  -9   5  10      100.39       98.96      7.24 o
  -8   5  10       16.04       12.21      4.19 o
  -7   5  10        0.14        0.12      2.77 o
  -6   5  10       45.32       39.59      3.62 o
  -5   5  10       52.68       45.82      2.62 o
  -4   5  10       10.12       11.27      1.80 o
  -3   5  10       22.08       26.56      2.05 o
  -2   5  10      430.52      440.43      7.76 o
  -1   5  10       32.20       32.59      1.97 o
   0   5  10       24.39       22.70      1.77 o
   1   5  10      113.31      115.78      3.38 o
   2   5  10        1.43       -1.87      2.00 o
   3   5  10       22.65       20.33      3.04 o
   4   5  10       30.16       29.99      7.16 o
   5   5  10       75.78       81.65      6.84 o
   6   5  10        8.85        7.92      4.66 o
 -10   6  10        4.57       11.68      5.95 o
  -9   6  10       87.41       89.71     12.59 o
  -8   6  10       13.32       15.16      3.49 o
  -7   6  10       11.08       29.25      5.34 o
  -6   6  10      454.90      467.79     13.69 o
  -5   6  10      141.33      126.71      4.89 o
  -4   6  10       37.95       40.35      2.47 o
  -3   6  10      271.54      281.28      5.93 o
  -2   6  10      521.77      509.94      9.40 o
  -1   6  10      143.82      145.66      4.05 o
   0   6  10        0.05        9.27      1.55 o
   1   6  10       17.30       49.36      5.37 o
   2   6  10      282.79      278.67      8.52 o
   3   6  10        5.11        6.86      2.97 o
   4   6  10       10.70       13.82      4.17 o
   5   6  10       34.60       30.94      5.25 o
 -10   7  10        0.28       -1.00      6.05 o
  -9   7  10       11.77        9.58      5.10 o
  -8   7  10       48.14       46.11      4.80 o
  -7   7  10      107.14       97.95      6.43 o
  -6   7  10        2.49        1.35      2.44 o
  -5   7  10        5.20        6.68      2.61 o
  -4   7  10        5.05        7.62      2.16 o
  -3   7  10       16.14       10.37      2.16 o
  -2   7  10      785.87      752.99     13.99 o
  -1   7  10      657.89      650.81     11.40 o
   0   7  10       59.88       67.74      2.96 o
   1   7  10      112.20      114.85      6.10 o
   2   7  10      170.75      163.34      6.54 o
   3   7  10       10.62        6.00      2.89 o
   4   7  10        2.24        5.06      3.68 o
   5   7  10        3.46       -1.30      3.88 o
 -10   8  10       29.55       23.30      7.10 o
  -9   8  10      133.90      141.39     12.17 o
  -8   8  10      133.25      126.22      6.53 o
  -7   8  10       74.34       68.52      4.92 o
  -6   8  10      233.66      215.95      7.62 o
  -5   8  10      215.53      205.18      7.29 o
  -4   8  10       20.27       18.16      3.09 o
  -3   8  10      315.67      304.95      7.70 o
  -2   8  10        1.09       -2.04      2.04 o
  -1   8  10     1018.96      983.35     19.41 o
   0   8  10       83.77      108.70      7.89 o
   1   8  10      446.55      433.25     12.53 o
   2   8  10       71.68       80.20      5.47 o
   3   8  10       44.19       37.99      4.04 o
   4   8  10        0.56       -3.27      3.27 o
  -9   9  10      147.23      163.35     15.69 o
  -8   9  10       33.82       43.42      5.39 o
  -7   9  10      115.84      111.52      7.00 o
  -6   9  10       68.71       90.81      7.12 o
  -5   9  10       40.75       39.40      4.34 o
  -4   9  10       91.66       99.13      5.68 o
  -3   9  10      148.17      170.93      8.17 o
  -2   9  10      317.21      282.56      9.37 o
  -1   9  10       65.23       53.11      4.44 o
   0   9  10      481.61      430.82     12.31 o
   1   9  10       30.84       46.44      4.41 o
   2   9  10       74.45       83.43      5.54 o
   3   9  10        9.78       24.19      3.64 o
  -9  10  10        0.29        0.95      7.04 o
  -8  10  10       63.75       59.34      7.34 o
  -7  10  10        5.82        8.55      3.71 o
  -6  10  10        1.15       -1.22      2.57 o
  -5  10  10      135.46      132.76      6.75 o
  -4  10  10        0.08       -0.62      2.65 o
  -3  10  10       73.30       76.32      4.95 o
  -2  10  10       24.27       21.84      3.38 o
  -1  10  10       27.97       14.24      3.29 o
   0  10  10        1.21        2.06      2.84 o
   1  10  10       64.74       51.66      4.46 o
   2  10  10        1.15        3.31      4.24 o
   3  10  10        0.35        3.87      3.38 o
  -8  11  10       15.02       13.76      5.25 o
  -7  11  10      112.49      138.80     21.98 o
  -6  11  10        1.12       -0.22      3.97 o
  -5  11  10        2.23        1.36      2.40 o
  -4  11  10        8.74       13.16      3.27 o
  -3  11  10       17.75       17.86      3.41 o
  -2  11  10       54.49       50.17      4.23 o
  -1  11  10        6.98        2.63      2.76 o
   0  11  10       16.24       17.09      3.38 o
   1  11  10       11.08       10.25      3.08 o
   2  11  10        1.75       -0.95      3.06 o
  -8  12  10        9.36       11.48      5.24 o
  -7  12  10       30.16       31.66      5.81 o
  -6  12  10       21.27       31.54      5.35 o
  -5  12  10       20.49       22.41      3.15 o
  -4  12  10        4.84        2.50      2.69 o
  -3  12  10       58.87       67.59      4.79 o
  -2  12  10        1.38        1.68      2.65 o
  -1  12  10        0.32        0.05      2.55 o
   0  12  10        6.98        9.71      2.90 o
   1  12  10        0.00       -1.26      2.42 o
  -7  13  10        1.92        3.69      4.44 o
  -6  13  10        0.06       -3.56      3.60 o
  -5  13  10       17.51       13.38      3.60 o
  -4  13  10        9.47        5.92      3.09 o
  -3  13  10       14.90       18.81      3.33 o
  -2  13  10        1.25        2.68      2.49 o
  -1  13  10        3.70       -1.03      3.78 o
  -4  14  10        9.00       15.43      3.20 o
  -3  14  10        0.32        2.27      6.20 o
   1 -15  11        3.55        6.90      2.11 o
   2 -15  11        0.39       -2.19      2.19 o
  -2 -14  11       10.49       13.22      2.52 o
  -1 -14  11        0.53        0.13      1.73 o
   0 -14  11        2.83        2.30      1.82 o
   1 -14  11        1.80        4.07      1.96 o
   2 -14  11       23.86       28.38      2.82 o
   3 -14  11       18.18       21.61      3.08 o
   4 -14  11       20.13       20.93      3.41 o
  -3 -13  11        4.99       11.19      2.70 o
  -2 -13  11        6.95        9.51      2.47 o
  -1 -13  11        0.28        1.36      1.75 o
   0 -13  11        7.13        6.36      1.95 o
   1 -13  11        1.96        3.02      1.98 o
   2 -13  11       15.83       19.58      2.58 o
   3 -13  11       14.42       10.53      2.79 o
   4 -13  11       56.16       63.51      3.30 o
   5 -13  11      153.93      160.20      7.32 o
  -4 -12  11        2.58        5.86      2.28 o
  -3 -12  11        0.25        0.71      1.99 o
  -2 -12  11        4.49        4.75      3.45 o
  -1 -12  11        5.10        8.23      1.94 o
   0 -12  11       37.54       47.75      2.92 o
   1 -12  11       58.58       66.24      4.03 o
   2 -12  11       70.25       74.81      4.03 o
   3 -12  11        2.37        3.51      1.71 o
   4 -12  11       48.65       45.31      4.13 o
   5 -12  11       82.71       92.19      4.51 o
   6 -12  11       17.61       14.83      3.35 o
  -5 -11  11        4.50        3.09      2.57 o
  -4 -11  11       58.16       56.34      3.76 o
  -3 -11  11       40.57       31.18      3.08 o
  -2 -11  11       15.03        4.74      2.31 o
  -1 -11  11      150.12      151.48      4.70 o
   0 -11  11       80.12       72.57      3.41 o
   1 -11  11       28.57       30.49      2.73 o
   2 -11  11        0.70        6.32      1.70 o
   3 -11  11       14.78       16.32      2.37 o
   4 -11  11        4.95        5.54      2.15 o
   5 -11  11        0.33        2.74      2.33 o
   6 -11  11       17.67       16.15      2.93 o
  -6 -10  11        3.98        0.48      2.64 o
  -5 -10  11        0.00        1.52      3.01 o
  -4 -10  11        7.99        7.01      2.23 o
  -3 -10  11       56.14       52.79      4.96 o
  -2 -10  11       15.46       17.16      2.60 o
  -1 -10  11       15.15       11.46      2.02 o
   0 -10  11       55.24       50.76      2.97 o
   1 -10  11       46.54       48.27      2.99 o
   2 -10  11        5.82        2.64      1.48 o
   3 -10  11      172.19      150.76      4.46 o
   4 -10  11      107.34      103.68      3.99 o
   5 -10  11       10.13       12.35      2.40 o
   6 -10  11       13.95       14.71      2.93 o
   7 -10  11        1.08        1.42      3.16 o
  -7  -9  11       19.36       24.01      5.27 o
  -6  -9  11        0.13        2.08      2.59 o
  -5  -9  11        0.94        0.39      2.32 o
  -4  -9  11        0.00       -1.40      1.79 o
  -3  -9  11      172.05      175.41      6.87 o
  -2  -9  11        9.93       12.03      2.29 o
  -1  -9  11       27.61       24.11      2.28 o
   0  -9  11       50.50       46.24      2.02 o
   1  -9  11       19.70       16.42      1.70 o
   2  -9  11       41.04       38.94      2.05 o
   3  -9  11       35.93       35.27      2.49 o
   4  -9  11        6.19        4.14      1.92 o
   5  -9  11        7.33        4.29      2.15 o
   6  -9  11        6.24        3.20      2.50 o
   7  -9  11        0.12        0.04      3.21 o
  -7  -8  11        0.00       -1.01      1.87 o
  -6  -8  11       19.86       19.34      2.22 o
  -5  -8  11       18.51       23.39      2.08 o
  -4  -8  11       22.41       20.67      2.62 o
  -3  -8  11       24.66       53.68      5.86 o
  -2  -8  11       85.65       94.45      2.95 o
  -1  -8  11        4.78        5.85      1.25 o
   0  -8  11       63.42       56.08      2.31 o
   1  -8  11        1.22       -0.80      1.25 o
   2  -8  11      133.88      127.58      3.43 o
   3  -8  11      363.66      341.33      7.16 o
   4  -8  11       79.08       90.25      4.18 o
   5  -8  11       41.83       35.73      3.20 o
   6  -8  11       21.56       18.15      2.95 o
   7  -8  11        0.00        0.59      3.44 o
  -8  -7  11        0.12       -1.47      2.83 o
  -7  -7  11        1.15       -0.57      2.16 o
  -6  -7  11       16.73       19.67      2.90 o
  -5  -7  11        6.77        7.20      1.63 o
  -4  -7  11       37.70       36.61      2.09 o
  -3  -7  11       18.46       13.22      2.47 o
  -2  -7  11      287.29      268.12      5.62 o
  -1  -7  11        1.28        2.71      1.15 o
   0  -7  11        7.03        4.57      1.27 o
   1  -7  11       45.88       58.46      2.16 o
   2  -7  11       81.53       71.05      2.50 o
   3  -7  11       87.87       91.23      3.35 o
   4  -7  11       45.30       43.61      2.75 o
   5  -7  11       19.15       26.30      2.81 o
   6  -7  11        3.15        5.51      2.50 o
   7  -7  11        0.23       -3.00      3.26 o
  -8  -6  11        3.77        3.08      3.11 o
  -7  -6  11        0.90       -0.65      2.24 o
  -6  -6  11       69.18       60.59      3.64 o
  -5  -6  11        0.42        1.82      1.51 o
  -4  -6  11      159.07      149.10      4.28 o
  -3  -6  11       52.04       49.48      2.46 o
  -2  -6  11      210.27      206.78      4.04 o
  -1  -6  11       28.78       26.64      1.69 o
   0  -6  11        2.11        1.32      1.17 o
   1  -6  11       21.94       29.33      1.75 o
   2  -6  11       58.16       55.56      3.18 o
   3  -6  11       40.89       43.82      2.59 o
   4  -6  11       74.44       80.22      3.45 o
   5  -6  11        6.16        0.13      2.22 o
   6  -6  11        2.21        1.25      2.34 o
   7  -6  11       25.31       20.59      3.93 o
  -8  -5  11       33.70       42.36      4.74 o
  -7  -5  11       19.64       18.72      4.23 o
  -6  -5  11       93.75       77.68      4.02 o
  -5  -5  11        0.24        9.99      4.51 o
  -4  -5  11      172.14      171.11      7.75 o
  -3  -5  11       12.51       17.12      1.55 o
  -2  -5  11        6.43        6.13      1.48 o
  -1  -5  11       69.62       73.58      2.42 o
   0  -5  11        2.19       -0.98      0.98 o
   1  -5  11     1136.26     1122.07     13.12 o
   2  -5  11       83.41       87.14      2.99 o
   3  -5  11      614.86      575.24      9.61 o
   4  -5  11      542.57      516.99      9.26 o
   5  -5  11       81.55       81.40      3.89 o
   6  -5  11        0.61        0.01      2.73 o
   7  -5  11        0.06        4.00      4.17 o
  -9  -4  11       83.95       81.41      7.75 o
  -8  -4  11        6.43        8.19      4.39 o
  -7  -4  11      122.49      110.45     15.26 o
  -6  -4  11      390.83      378.30      9.04 o
  -5  -4  11       53.34       67.43      3.23 o
  -4  -4  11       40.79       48.25      2.57 o
  -3  -4  11      555.04      553.99     10.60 o
  -2  -4  11      668.27      656.11     10.05 o
  -1  -4  11       95.07       95.86      3.18 o
   0  -4  11      220.27      219.01      5.15 o
   1  -4  11       15.34       13.43      1.58 o
   2  -4  11       66.78       69.12      2.42 o
   3  -4  11      106.69      109.50      3.53 o
   4  -4  11      498.82      501.46      9.72 o
   5  -4  11        8.14        3.55      2.35 o
   6  -4  11        2.84        3.90      2.88 o
   7  -4  11        8.29        9.56      5.63 o
  -9  -3  11        2.15       -0.92      5.37 o
  -8  -3  11        6.67        5.69      4.36 o
  -7  -3  11        6.17        5.69      3.46 o
  -6  -3  11       35.51       34.17      3.33 o
  -5  -3  11       57.67       55.59      4.52 o
  -4  -3  11       18.53       12.77      1.75 o
  -3  -3  11      215.87      241.81      5.49 o
  -2  -3  11      394.86      400.63      6.51 o
  -1  -3  11      289.55      287.33      5.21 o
   0  -3  11        8.92        5.93      1.43 o
   1  -3  11      152.83      149.76      3.34 o
   2  -3  11       78.84       78.67      2.87 o
   3  -3  11       66.37       58.01      3.20 o
   4  -3  11       62.76       58.15      3.32 o
   5  -3  11       10.57        9.23      2.60 o
   6  -3  11        9.75        6.51      2.95 o
   7  -3  11       47.21       45.76      6.06 o
  -9  -2  11        5.98        9.78      4.95 o
  -8  -2  11       80.99       77.43      7.16 o
  -7  -2  11        0.04       -1.27      2.72 o
  -6  -2  11      108.47      113.09      5.83 o
  -5  -2  11      540.39      543.11     10.20 o
  -4  -2  11       81.67       75.33      2.97 o
  -3  -2  11       15.33       11.49      1.72 o
  -2  -2  11      782.23      740.62     10.56 o
  -1  -2  11      246.88      236.95      4.77 o
   0  -2  11      795.94      747.34     11.28 o
   1  -2  11      353.34      359.59      6.26 o
   2  -2  11      193.37      200.02      4.26 o
   3  -2  11      263.95      249.89      5.65 o
   4  -2  11      130.08      123.35      4.81 o
   5  -2  11       60.62       47.13      5.66 o
   6  -2  11      278.49      292.19     11.72 o
   7  -2  11       75.31       72.79     10.00 o
 -10  -1  11       23.43       27.62      8.95 o
  -9  -1  11       17.56       25.24      5.93 o
  -8  -1  11        0.01        5.10      4.10 o
  -7  -1  11       18.35        8.94      4.15 o
  -6  -1  11      144.69      136.75      5.91 o
  -5  -1  11      140.05      142.46      4.53 o
  -4  -1  11       35.78       37.04      2.18 o
  -3  -1  11      218.12      225.07      5.22 o
  -2  -1  11      217.60      196.57      4.29 o
  -1  -1  11      365.01      335.74      6.91 o
   0  -1  11       17.71       18.40      1.64 o
   1  -1  11       33.57       26.02      1.75 o
   2  -1  11        0.10       -0.68      1.20 o
   3  -1  11      165.20      172.73      4.67 o
   4  -1  11       26.03       23.06      2.52 o
   5  -1  11        7.03        4.49      2.55 o
   6  -1  11        3.68       11.49      4.48 o
   7  -1  11       11.31        2.27      4.27 o
 -10   0  11       26.59       34.78      9.48 o
  -9   0  11        5.09        9.94      5.17 o
  -8   0  11        2.61        3.68      3.38 o
  -7   0  11      191.74      199.41      8.67 o
  -6   0  11       37.16       45.49      4.63 o
  -5   0  11       12.79       10.37      2.05 o
  -4   0  11      201.62      202.32      5.44 o
  -3   0  11      332.35      336.03      7.11 o
  -2   0  11      358.38      404.22      6.71 o
  -1   0  11      289.08      305.92      5.56 o
   0   0  11        3.80       39.57      2.01 o
   1   0  11      198.07      212.23      4.55 o
   2   0  11       18.83       14.88      2.36 o
   3   0  11       21.17       32.68      2.68 o
   4   0  11        6.65       22.81      2.74 o
   5   0  11        0.31        0.51      3.50 o
   6   0  11       30.15       23.33      4.96 o
   7   0  11        4.56        5.66      4.73 o
 -10   1  11       56.72       62.99     11.21 o
  -9   1  11        8.70        6.84      5.19 o
  -8   1  11      143.42      153.49     11.32 o
  -7   1  11      105.97       91.83      6.45 o
  -6   1  11        0.99        2.37      2.67 o
  -5   1  11      646.00      614.86     12.48 o
  -4   1  11       62.54       69.41      3.19 o
  -3   1  11      206.48      191.90      4.94 o
  -2   1  11      300.21      289.79      5.81 o
  -1   1  11      314.56      349.74      6.07 o
   0   1  11      527.06      540.55      8.92 o
   1   1  11      313.97      309.37      5.74 o
   2   1  11      814.72      789.68     13.28 o
   3   1  11      125.52      116.64      4.68 o
   4   1  11       50.48       47.72      3.20 o
   5   1  11       17.17       20.43      3.98 o
   6   1  11       20.92       27.17      5.34 o
   7   1  11        0.10        8.45      5.69 o
 -10   2  11        3.52        5.16      4.60 o
  -9   2  11       67.94       75.53      6.68 o
  -8   2  11       21.20       21.09      5.04 o
  -7   2  11        0.22        1.26      3.37 o
  -6   2  11      950.01      933.80     19.38 o
  -5   2  11       10.53       13.25      2.51 o
  -4   2  11       65.20       53.86      2.89 o
  -3   2  11      426.66      407.02     10.29 o
  -2   2  11      147.47      143.13      6.78 o
  -1   2  11      146.31      138.06      4.18 o
   0   2  11      578.15      533.84      8.26 o
   1   2  11      895.05      911.78     11.89 o
   2   2  11      515.76      458.36      9.30 o
   3   2  11      549.86      566.58     13.84 o
   4   2  11       57.14       53.79      4.70 o
   5   2  11        2.61        5.19      3.28 o
   6   2  11       32.65       16.44      5.97 o
 -10   3  11        0.75        9.13      4.80 o
  -9   3  11       12.36        9.47      5.23 o
  -8   3  11       71.80       81.06      7.89 o
  -7   3  11        1.96        2.51      3.25 o
  -6   3  11       61.61       71.49      5.57 o
  -5   3  11       19.99       35.63      5.24 o
  -4   3  11      159.47      162.01      4.75 o
  -3   3  11       91.45       89.15      3.82 o
  -2   3  11       27.78       28.28      2.24 o
  -1   3  11       14.14       17.69      1.65 o
   0   3  11       85.83       99.34      3.10 o
   1   3  11      430.54      396.30      6.97 o
   2   3  11      699.20      656.56     13.27 o
   3   3  11       95.72      114.95      5.98 o
   4   3  11      286.63      241.09      8.79 o
   5   3  11        0.01        1.07      3.81 o
   6   3  11       83.18      105.73      9.71 o
 -10   4  11        9.19        6.23      4.68 o
  -9   4  11       10.84       14.78      4.89 o
  -8   4  11       60.94       51.40     10.62 o
  -7   4  11       41.89       38.24      4.72 o
  -6   4  11       11.71        5.47      2.62 o
  -5   4  11        0.65        3.90      2.13 o
  -4   4  11        1.89        1.39      1.69 o
  -3   4  11        3.41        4.76      1.61 o
  -2   4  11      131.46      126.89      4.12 o
  -1   4  11       60.93       65.56      2.66 o
   0   4  11       89.76       83.83      2.75 o
   1   4  11      256.44      247.57      6.06 o
   2   4  11       88.63       75.59      4.33 o
   3   4  11      126.96      131.87      6.46 o
   4   4  11      385.03      378.00     13.32 o
   5   4  11       22.02       12.24      4.36 o
   6   4  11        6.44        3.65      5.41 o
 -10   5  11        0.32       -2.76      5.61 o
  -9   5  11        1.73        4.12      3.97 o
  -8   5  11       36.87       15.09      5.45 o
  -7   5  11       40.90       42.45      4.84 o
  -6   5  11        0.05        3.80      2.92 o
  -5   5  11        7.61        3.84      1.93 o
  -4   5  11      142.85      149.14      5.22 o
  -3   5  11      113.33      123.75      4.29 o
  -2   5  11      130.83      126.12      3.92 o
  -1   5  11        8.42        5.41      1.53 o
   0   5  11       10.91       13.00      2.15 o
   1   5  11        0.24        0.01      1.66 o
   2   5  11        7.52        8.72      2.60 o
   3   5  11       37.30       30.11      4.73 o
   4   5  11       19.52       18.87      4.59 o
   5   5  11       98.57       86.94      7.04 o
 -10   6  11       29.31       24.76      6.90 o
  -9   6  11        0.94       -1.51      4.53 o
  -8   6  11       56.50       48.78      6.80 o
  -7   6  11        0.42        1.14      2.93 o
  -6   6  11      367.58      320.88     11.14 o
  -5   6  11       29.16       19.66      2.99 o
  -4   6  11      340.40      342.39     11.22 o
  -3   6  11       28.95       32.56      2.99 o
  -2   6  11      281.72      281.72      7.28 o
  -1   6  11       33.80       30.95      3.24 o
   0   6  11       14.67        7.59      2.16 o
   1   6  11      205.63      199.29      7.06 o
   2   6  11       22.08       26.71      6.12 o
   3   6  11        5.99        7.20      3.96 o
   4   6  11        1.83       -3.48      3.48 o
   5   6  11       17.75       21.51      5.08 o
 -10   7  11       42.92       46.76      7.98 o
  -9   7  11       27.99       27.69      5.22 o
  -8   7  11       34.13       44.69      5.34 o
  -7   7  11      128.22      112.13      8.68 o
  -6   7  11        1.25        0.56      3.27 o
  -5   7  11       41.44       38.38      3.69 o
  -4   7  11       14.88       17.92      3.63 o
  -3   7  11      973.75      941.42     19.11 o
  -2   7  11        9.18       11.03      2.91 o
  -1   7  11      216.31      223.67      7.43 o
   0   7  11      228.65      224.88      8.63 o
   1   7  11        4.37        4.36      2.97 o
   2   7  11        1.86       -2.34      2.56 o
   3   7  11        0.85        1.49      3.62 o
   4   7  11       14.26        8.87      4.33 o
  -9   8  11        0.21        2.12      4.35 o
  -8   8  11       58.72       63.28      5.17 o
  -7   8  11        6.69       18.28      4.20 o
  -6   8  11       77.37       77.79      5.86 o
  -5   8  11       85.22       89.01      4.98 o
  -4   8  11        0.02       10.70      3.10 o
  -3   8  11       78.65       78.21      4.63 o
  -2   8  11      107.39      111.75      6.25 o
  -1   8  11      135.74      122.93      6.47 o
   0   8  11       22.50       32.59      6.95 o
   1   8  11      114.71      113.31      6.33 o
   2   8  11        3.90       14.76      3.71 o
   3   8  11       26.90       35.41      5.06 o
  -9   9  11        1.00       -1.91      7.16 o
  -8   9  11       20.76       23.89      4.94 o
  -7   9  11       28.09       34.30      5.94 o
  -6   9  11       71.08       72.87      6.98 o
  -5   9  11       28.18       25.56      4.07 o
  -4   9  11      145.35      144.39      7.21 o
  -3   9  11        5.36        2.45      2.93 o
  -2   9  11      163.75      183.13      7.68 o
  -1   9  11        1.13       -1.59      2.71 o
   0   9  11       52.15       51.77      6.27 o
   1   9  11        2.50       -0.75      3.11 o
   2   9  11        5.50        3.89      3.39 o
   3   9  11        0.00        7.50      4.51 o
  -9  10  11        0.16        4.18      8.11 o
  -8  10  11       13.11       14.49      5.20 o
  -7  10  11        6.31        3.75      4.20 o
  -6  10  11        3.17        6.16      4.23 o
  -5  10  11        0.09       -2.70      2.70 o
  -4  10  11      110.21      108.62      6.12 o
  -3  10  11       15.03       11.65      5.08 o
  -2  10  11        4.09        2.70      2.61 o
  -1  10  11       19.94       15.25      3.52 o
   0  10  11       28.80       32.71      4.21 o
   1  10  11       29.84       24.85      3.96 o
   2  10  11        6.79        3.67      3.97 o
  -8  11  11        0.96        4.58      4.84 o
  -7  11  11        0.70       -0.72      3.26 o
  -6  11  11        6.32        6.25      3.58 o
  -5  11  11        0.43       -0.27      2.88 o
  -4  11  11       11.66       17.80      3.64 o
  -3  11  11        0.15       -1.80      2.74 o
  -2  11  11        5.10        6.06      3.04 o
  -1  11  11        2.27        0.97      3.44 o
   0  11  11       21.92       21.38      3.78 o
   1  11  11        5.34        4.39      3.16 o
  -7  12  11        3.31        2.66      4.73 o
  -6  12  11       10.57       10.93      3.70 o
  -5  12  11        3.62        5.21      3.27 o
  -4  12  11       15.46       13.25      3.53 o
  -3  12  11        2.84        2.87      3.10 o
  -2  12  11       53.14       63.63      4.86 o
  -1  12  11        0.98        2.35      2.82 o
   0  12  11        0.13       -0.62      3.10 o
  -6  13  11       97.51      111.22      9.01 o
  -5  13  11        5.85        9.60      4.41 o
  -4  13  11        5.84        6.50      2.73 o
  -3  13  11        4.14        4.23      2.50 o
  -2  13  11        2.85        0.26      3.15 o
  -1 -14  12        0.53       -0.04      1.83 o
   0 -14  12        0.61        3.33      2.02 o
   1 -14  12       16.49       24.04      2.91 o
   2 -14  12       27.59       30.88      3.34 o
   3 -14  12        0.02       -0.73      2.53 o
  -3 -13  12        2.81        4.64      2.59 o
  -2 -13  12       17.74       21.34      3.29 o
  -1 -13  12       15.70        8.76      2.11 o
   0 -13  12       95.47      104.77      4.26 o
   1 -13  12        2.71        5.25      2.08 o
   2 -13  12        0.25        1.38      2.28 o
   3 -13  12       93.85       96.32      5.12 o
   4 -13  12       70.41       72.94      5.18 o
  -4 -12  12        3.14        4.04      3.02 o
  -3 -12  12       64.16       76.23      4.40 o
  -2 -12  12       34.52       31.23      3.23 o
  -1 -12  12      216.42      226.68      6.12 o
   0 -12  12      142.19      148.49      4.95 o
   1 -12  12       36.04       37.14      2.98 o
   2 -12  12        1.35        4.50      2.51 o
   3 -12  12       33.93       34.58      2.34 o
   4 -12  12       30.67       39.47      3.63 o
   5 -12  12       82.51       89.07      6.30 o
  -5 -11  12       22.28       24.26      3.36 o
  -4 -11  12       14.34       14.06      2.86 o
  -3 -11  12        2.12        2.48      2.37 o
  -2 -11  12       71.63       80.42      4.33 o
  -1 -11  12      190.81      207.80      8.70 o
   0 -11  12      114.57      127.06      4.65 o
   1 -11  12        1.01        2.90      2.04 o
   2 -11  12      339.50      324.31      6.57 o
   3 -11  12      119.60      108.98      4.47 o
   4 -11  12        2.09       -0.79      2.28 o
   5 -11  12       53.36       49.31      4.20 o
   6 -11  12       17.33       16.29      3.49 o
  -6 -10  12        0.14       -2.94      2.94 o
  -5 -10  12        1.15        1.98      2.60 o
  -4 -10  12       17.21       16.19      3.70 o
  -3 -10  12       24.75       14.19      2.79 o
  -2 -10  12      596.11      600.87     14.34 o
  -1 -10  12      189.77      185.62      5.69 o
   0 -10  12      414.72      399.97      8.66 o
   1 -10  12      103.76      104.10      3.26 o
   2 -10  12        1.04        0.04      1.60 o
   3 -10  12       51.02       48.48      3.28 o
   4 -10  12       21.79       19.59      2.69 o
   5 -10  12       12.11       14.52      2.78 o
   6 -10  12       32.20       38.14      3.72 o
  -6  -9  12        1.58        5.65      3.78 o
  -5  -9  12       83.79       93.30      4.96 o
  -4  -9  12      106.16      101.01      4.95 o
  -3  -9  12        4.11        2.60      2.33 o
  -2  -9  12       25.62       26.23      3.80 o
  -1  -9  12      105.68      102.92      3.00 o
   0  -9  12      109.92      114.44      4.03 o
   1  -9  12      203.56      205.05      4.72 o
   2  -9  12       20.12       21.40      2.10 o
   3  -9  12       10.60       13.93      2.19 o
   4  -9  12       23.85       31.12      2.97 o
   5  -9  12        3.12        6.03      2.50 o
   6  -9  12       15.94       16.03      3.07 o
  -7  -8  12        4.51        3.02      2.30 o
  -6  -8  12        0.17        0.82      1.59 o
  -5  -8  12       16.50       11.27      3.23 o
  -4  -8  12      205.10      199.41      4.77 o
  -3  -8  12        0.00       -0.72      1.35 o
  -2  -8  12      169.56      162.44      4.23 o
  -1  -8  12        9.58        5.67      1.45 o
   0  -8  12      140.43      146.61      3.84 o
   1  -8  12       49.23       45.92      2.43 o
   2  -8  12       11.95        5.81      1.78 o
   3  -8  12      199.75      190.72      5.31 o
   4  -8  12        5.58        4.59      2.25 o
   5  -8  12       19.11       15.54      2.88 o
   6  -8  12       12.91       12.09      3.42 o
   7  -8  12       36.90       27.78      6.26 o
  -7  -7  12       18.10       11.62      6.22 o
  -6  -7  12       14.74       13.97      2.58 o
  -5  -7  12      244.69      239.18      6.29 o
  -4  -7  12        1.52        0.35      1.56 o
  -3  -7  12        1.36        0.02      1.50 o
  -2  -7  12        8.62        8.39      1.65 o
  -1  -7  12        0.05        0.82      1.39 o
   0  -7  12      140.22      134.21      3.56 o
   1  -7  12        1.69        0.42      1.35 o
   2  -7  12       30.73       37.28      2.60 o
   3  -7  12       29.58       35.69      2.54 o
   4  -7  12       48.83       49.22      4.24 o
   5  -7  12        2.77        2.85      2.38 o
   6  -7  12        2.85        4.03      2.95 o
   7  -7  12        9.31       12.06      4.16 o
  -8  -6  12        0.41        4.98      4.47 o
  -7  -6  12        2.86        1.85      2.85 o
  -6  -6  12       40.46       33.09      3.08 o
  -5  -6  12        2.99        4.22      2.42 o
  -4  -6  12       95.87       90.88      4.01 o
  -3  -6  12        9.85       19.74      2.02 o
  -2  -6  12        0.02       -0.27      1.11 o
  -1  -6  12      130.41      118.48      3.61 o
   0  -6  12       19.97       30.22      1.97 o
   1  -6  12        3.91        3.21      1.21 o
   2  -6  12       77.59       73.35      3.05 o
   3  -6  12       39.43       42.69      2.97 o
   4  -6  12       75.82       66.49      3.61 o
   5  -6  12        0.38        4.39      2.32 o
   6  -6  12        5.48        2.44      3.14 o
   7  -6  12       10.68        9.46      5.63 o
  -8  -5  12       14.77        5.52      4.34 o
  -7  -5  12       19.74       17.09      3.42 o
  -6  -5  12        0.51        1.31      2.52 o
  -5  -5  12       21.68       21.84      3.05 o
  -4  -5  12       71.05       77.78      3.38 o
  -3  -5  12      175.71      162.80      3.90 o
  -2  -5  12       15.91       12.53      1.51 o
  -1  -5  12      160.55      143.01      4.70 o
   0  -5  12       47.39       60.13      2.71 o
   1  -5  12      383.97      399.19      6.80 o
   2  -5  12      150.59      144.72      5.09 o
   3  -5  12       61.40       72.12      3.62 o
   4  -5  12       69.14       60.60      3.52 o
   5  -5  12      137.77      125.93      5.44 o
   6  -5  12        4.51        0.48      3.14 o
   7  -5  12        1.33       -1.55      3.96 o
  -9  -4  12        0.00        2.91      4.53 o
  -8  -4  12        3.45        4.55      4.11 o
  -7  -4  12        0.33       -2.94      2.94 o
  -6  -4  12       89.81       77.70      4.72 o
  -5  -4  12      803.33      780.84     14.85 o
  -4  -4  12     1103.19     1100.85     16.09 o
  -3  -4  12      180.05      178.59      4.52 o
  -2  -4  12      323.18      312.40      6.09 o
  -1  -4  12       11.45       16.48      1.57 o
   0  -4  12        3.15        2.80      1.19 o
   1  -4  12      211.07      181.42      3.88 o
   2  -4  12     1275.30     1232.26     17.42 o
   3  -4  12      130.96      132.93      4.67 o
   4  -4  12      301.51      276.02      6.93 o
   5  -4  12       69.16       56.87      4.01 o
   6  -4  12       22.35       23.75      3.82 o
   7  -4  12       17.96       21.10      5.40 o
  -9  -3  12        4.27        5.30      4.67 o
  -8  -3  12       59.22       61.59      6.74 o
  -7  -3  12       39.39       43.74      5.74 o
  -6  -3  12       70.32       62.89      4.48 o
  -5  -3  12      289.91      269.31      7.39 o
  -4  -3  12       53.89       56.96      2.89 o
  -3  -3  12        7.88        8.04      1.57 o
  -2  -3  12        1.66        2.46      1.22 o
  -1  -3  12      162.16      168.40      5.62 o
   0  -3  12       21.21       21.90      1.87 o
   1  -3  12        6.94       12.77      1.52 o
   2  -3  12        1.35        1.78      1.54 o
   3  -3  12      317.87      331.13      7.48 o
   4  -3  12      289.48      262.46      6.72 o
   5  -3  12       52.79       51.06      4.25 o
   6  -3  12       57.35       51.58      8.26 o
   7  -3  12       32.51       18.38      5.27 o
  -9  -2  12        0.64        4.67      4.69 o
  -8  -2  12        0.07        0.60      3.92 o
  -7  -2  12        8.11       15.55      6.68 o
  -6  -2  12        0.43        0.35      2.89 o
  -5  -2  12        0.01       -0.66      2.13 o
  -4  -2  12      226.24      223.64      7.03 o
  -3  -2  12      104.28      116.41      3.52 o
  -2  -2  12      243.72      224.87      4.83 o
  -1  -2  12       50.18       46.96      2.35 o
   0  -2  12      216.35      200.48      5.31 o
   1  -2  12      534.65      533.95      8.56 o
   2  -2  12      387.73      379.39      7.33 o
   3  -2  12        5.09        2.19      1.82 o
   4  -2  12       10.24        4.33      2.80 o
   5  -2  12       14.88       17.60      5.79 o
   6  -2  12        5.45        3.11      4.34 o
   7  -2  12        2.55       -1.34      4.49 o
  -9  -1  12        6.65        5.09      4.49 o
  -8  -1  12        9.12       11.97      4.76 o
  -7  -1  12       39.79       39.56      4.73 o
  -6  -1  12       81.67       75.17      5.50 o
  -5  -1  12      447.63      443.97      9.98 o
  -4  -1  12        5.40       10.14      1.82 o
  -3  -1  12       88.97       87.45      3.11 o
  -2  -1  12       56.26       52.73      2.89 o
  -1  -1  12       36.48       29.35      2.43 o
   0  -1  12       72.42       84.31      3.69 o
   1  -1  12      201.45      182.07      4.75 o
   2  -1  12       20.36       14.65      4.07 o
   3  -1  12       45.89       34.39      2.84 o
   4  -1  12       14.89       14.56      3.50 o
   5  -1  12        5.06        5.36      4.01 o
   6  -1  12        4.06       -3.96      3.96 o
   7  -1  12       31.03       24.53      7.06 o
 -10   0  12       53.18       82.14     11.99 o
  -9   0  12        1.91        6.61      4.68 o
  -8   0  12       33.04       37.88      7.12 o
  -7   0  12       51.39       56.43      5.29 o
  -6   0  12      368.54      355.13     11.87 o
  -5   0  12      190.51      186.25      6.92 o
  -4   0  12     1259.38     1238.50     20.92 o
  -3   0  12        1.49       -1.29      1.49 o
  -2   0  12      355.98      343.04      6.74 o
  -1   0  12        5.49        3.36      1.53 o
   0   0  12      743.42      709.33     11.16 o
   1   0  12      327.54      325.99      6.15 o
   2   0  12       78.84       75.16      3.61 o
   3   0  12      260.65      258.59      7.28 o
   4   0  12      112.97      106.43      4.73 o
   5   0  12       16.54       19.00      4.78 o
   6   0  12        1.07        0.99      5.13 o
 -10   1  12       79.90       80.83     12.53 o
  -9   1  12       14.96       20.31      5.96 o
  -8   1  12        0.13        2.48      3.44 o
  -7   1  12      191.20      185.10      8.75 o
  -6   1  12      133.28      138.78      7.50 o
  -5   1  12      338.46      328.66      9.47 o
  -4   1  12      327.14      314.04      8.14 o
  -3   1  12      275.25      257.16      6.10 o
  -2   1  12      216.63      213.88      5.05 o
  -1   1  12       87.33       77.29      3.40 o
   0   1  12      139.18      157.01      4.76 o
   1   1  12       18.54       15.34      1.89 o
   2   1  12      308.62      342.62      7.74 o
   3   1  12       25.15       19.85      2.89 o
   4   1  12       39.23       33.97      4.21 o
   5   1  12       34.42       36.81      5.35 o
   6   1  12        4.17        1.94      4.34 o
 -10   2  12        6.29        8.38      4.99 o
  -9   2  12       13.97       14.60      5.81 o
  -8   2  12        0.33        6.89      6.32 o
  -7   2  12      345.56      364.77     12.50 o
  -6   2  12       70.81       71.84      5.66 o
  -5   2  12       78.61       72.55      5.94 o
  -4   2  12      183.77      187.37      9.23 o
  -3   2  12      352.47      355.38      8.27 o
  -2   2  12        2.07        3.21      1.73 o
  -1   2  12       74.44      108.59      4.38 o
   0   2  12        6.34       25.93      2.44 o
   1   2  12       33.16       40.50      3.13 o
   2   2  12       15.40       21.43      3.54 o
   3   2  12        1.60       29.28      4.04 o
   4   2  12        2.23        6.21      3.17 o
   5   2  12       51.56       57.05      6.30 o
   6   2  12        5.13        3.32      5.63 o
 -10   3  12       24.65       30.06      5.85 o
  -9   3  12        0.03       -3.14      4.68 o
  -8   3  12       27.60       30.81      6.26 o
  -7   3  12      463.51      421.62     13.68 o
  -6   3  12      115.36      118.56      5.83 o
  -5   3  12      169.99      153.44      6.30 o
  -4   3  12       21.97       20.05      2.44 o
  -3   3  12       41.00       35.07      2.84 o
  -2   3  12        1.30       -1.65      1.65 o
  -1   3  12        1.59       -1.63      1.63 o
   0   3  12      252.72      244.51      6.03 o
   1   3  12      642.54      621.27     11.34 o
   2   3  12       31.64       24.74      3.73 o
   3   3  12      211.14      223.16      8.52 o
   4   3  12       13.99       14.11      3.78 o
   5   3  12       36.07       36.62      6.83 o
 -10   4  12        1.64        4.16      4.60 o
  -9   4  12       12.46       10.77      8.44 o
  -8   4  12       31.31       26.08      6.07 o
  -7   4  12        2.48       -3.33      3.86 o
  -6   4  12       24.69       20.50      3.80 o
  -5   4  12       23.46       28.52      3.33 o
  -4   4  12       11.22        7.97      2.14 o
  -3   4  12       23.51       22.77      2.60 o
  -2   4  12       43.82       38.39      2.98 o
  -1   4  12       18.48       16.57      2.47 o
   0   4  12        0.04       -1.79      1.79 o
   1   4  12        0.13       -2.02      2.02 o
   2   4  12       24.08       12.44      3.48 o
   3   4  12      154.47      136.12      6.86 o
   4   4  12       46.27       39.17      5.54 o
   5   4  12        0.02       -3.66      4.11 o
 -10   5  12        4.97       -0.97      4.63 o
  -9   5  12       19.28       15.35      7.31 o
  -8   5  12       99.90      110.07      9.15 o
  -7   5  12      156.24      153.82     11.84 o
  -6   5  12        0.05       -0.55      2.98 o
  -5   5  12        1.37        3.30      2.87 o
  -4   5  12       17.22       24.70      3.15 o
  -3   5  12      301.04      290.64      8.49 o
  -2   5  12       15.74       26.80      4.10 o
  -1   5  12       47.85       42.63      3.88 o
   0   5  12        0.07       -1.78      1.78 o
   1   5  12       48.75       35.70      5.42 o
   2   5  12       12.42        6.69      3.25 o
   3   5  12       33.41       17.74      4.64 o
   4   5  12       14.43        9.97      5.62 o
   5   5  12        6.18        3.11      4.28 o
 -10   6  12        4.78       -0.07      4.65 o
  -9   6  12       14.06       20.16      4.97 o
  -8   6  12       17.93       17.63      5.58 o
  -7   6  12        6.92        6.30      3.49 o
  -6   6  12       29.43       21.18      6.52 o
  -5   6  12      158.82      147.27      7.49 o
  -4   6  12        3.54        3.00      2.46 o
  -3   6  12      314.22      295.86      8.77 o
  -2   6  12        3.42        4.35      2.54 o
  -1   6  12        0.28       -2.17      2.22 o
   0   6  12       35.37       31.06      3.71 o
   1   6  12        0.84       -1.91      2.75 o
   2   6  12        0.49       -2.21      3.44 o
   3   6  12       91.87       86.57      6.76 o
   4   6  12       19.19       23.03      6.85 o
  -9   7  12       29.15       33.16      7.74 o
  -8   7  12       32.77       33.09      6.45 o
  -7   7  12        0.28       -1.18      3.14 o
  -6   7  12       21.61       24.37      4.33 o
  -5   7  12      332.75      302.76     10.98 o
  -4   7  12       26.16       26.56      4.95 o
  -3   7  12      198.28      204.87      7.36 o
  -2   7  12      181.98      196.91      7.19 o
  -1   7  12       70.96       81.16      4.87 o
   0   7  12        0.36        2.57      2.86 o
   1   7  12       23.69       14.56      3.80 o
   2   7  12       43.64       41.31      6.14 o
   3   7  12       46.53       51.75      5.81 o
  -9   8  12        0.03       -2.20      5.10 o
  -8   8  12       35.41       33.32      5.42 o
  -7   8  12       12.97       10.29      4.27 o
  -6   8  12       73.96       65.42      5.80 o
  -5   8  12        0.96       -0.85      3.22 o
  -4   8  12      409.31      400.22     10.96 o
  -3   8  12      382.53      347.15     11.32 o
  -2   8  12      229.51      196.34      8.31 o
  -1   8  12      167.25      153.03      7.36 o
   0   8  12        0.06        2.30      3.06 o
   1   8  12        7.33        5.53      3.35 o
   2   8  12      179.44      233.42     12.09 o
   3   8  12       64.80       69.63      6.53 o
  -9   9  12        2.98        5.83      5.91 o
  -8   9  12        6.09       -3.14      4.75 o
  -7   9  12        0.15        0.44      4.51 o
  -6   9  12       21.53       18.04      5.04 o
  -5   9  12       38.36       47.99      6.16 o
  -4   9  12       98.67       81.71      5.76 o
  -3   9  12       14.03       13.99      3.49 o
  -2   9  12      118.31      100.79      6.10 o
  -1   9  12      103.00      101.50      6.11 o
   0   9  12       28.47       20.55      5.34 o
   1   9  12        1.38       -0.61      4.08 o
   2   9  12        0.78        2.22      4.37 o
  -8  10  12        7.99       16.53      4.67 o
  -7  10  12        8.43       12.92      4.20 o
  -6  10  12       25.79       20.86      5.40 o
  -5  10  12        0.10       11.04      4.48 o
  -4  10  12       13.16       12.87      4.52 o
  -3  10  12        0.23       -2.91      3.39 o
  -2  10  12       10.83       11.84      3.38 o
  -1  10  12        7.69        7.45      3.46 o
   0  10  12        0.30       -0.03      3.21 o
   1  10  12        0.00        2.59      4.17 o
  -7  11  12        0.32       -1.93      3.55 o
  -6  11  12       39.69       35.53      6.11 o
  -5  11  12        7.57        1.53      4.08 o
  -4  11  12        8.46        7.99      4.35 o
  -3  11  12        2.77        2.78      5.50 o
  -2  11  12        0.14       -2.89      2.89 o
  -1  11  12       48.60       56.15      5.01 o
   0  11  12        0.20        1.45      3.17 o
  -6  12  12       10.27        9.13      3.89 o
  -5  12  12        9.27       12.46      4.70 o
  -4  12  12        1.01       -1.29      3.93 o
  -3  12  12       91.69      102.88      6.32 o
  -2  12  12       19.12        7.15      4.30 o
  -1  12  12       12.39        6.10      4.07 o
  -2 -13  13      148.73      163.20      7.46 o
  -1 -13  13        0.44        2.34      2.35 o
   0 -13  13       26.32       24.29      3.56 o
   1 -13  13        1.45       -1.53      2.27 o
   2 -13  13       51.57       51.05      4.08 o
   3 -13  13       87.76       96.32      9.73 o
  -3 -12  13       42.70       42.47      4.45 o
  -2 -12  13       40.40       42.09      4.16 o
  -1 -12  13        5.62        8.59      2.30 o
   0 -12  13       43.49       56.72      3.79 o
   1 -12  13       27.22       34.45      3.36 o
   2 -12  13        4.14        6.95      2.58 o
   3 -12  13        1.39        5.54      2.47 o
   4 -12  13        4.22       10.38      2.95 o
  -4 -11  13       16.77       12.17      4.77 o
  -3 -11  13       57.11       50.55      4.58 o
  -2 -11  13        1.33        2.87      2.54 o
  -1 -11  13      107.03      108.91      4.45 o
   0 -11  13       53.73       54.94      4.77 o
   1 -11  13        0.51        0.03      1.57 o
   2 -11  13       20.62       23.46      3.21 o
   3 -11  13        0.26       -0.64      2.23 o
   4 -11  13       32.70       30.47      4.96 o
   5 -11  13        5.25       11.96      3.24 o
  -5 -10  13        3.56        3.71      3.78 o
  -4 -10  13       25.41       25.78      3.99 o
  -3 -10  13        5.96        8.73      2.73 o
  -2 -10  13        0.14       -1.63      2.40 o
  -1 -10  13      101.54       90.68      4.06 o
   0 -10  13        0.24        1.64      1.32 o
   1 -10  13       43.99       46.35      2.62 o
   2 -10  13        0.00        0.29      1.95 o
   3 -10  13       46.46       51.48      4.03 o
   4 -10  13       79.64       80.20      4.79 o
   5 -10  13        6.13        6.77      2.95 o
  -6  -9  13        6.87        4.08      3.11 o
  -5  -9  13        7.82        9.08      3.41 o
  -4  -9  13      124.34      137.25      6.85 o
  -3  -9  13      229.94      225.11      7.35 o
  -2  -9  13       55.92       46.80      2.37 o
  -1  -9  13        1.13       -0.66      1.90 o
   0  -9  13       10.92        9.71      1.66 o
   1  -9  13       75.06       80.17      3.75 o
   2  -9  13      155.76      158.72      5.33 o
   3  -9  13        0.25       -1.41      1.94 o
   4  -9  13        0.04        2.44      2.32 o
   5  -9  13       31.93       28.89      3.41 o
   6  -9  13        9.00       11.31      4.23 o
  -7  -8  13       14.83       17.12      3.82 o
  -6  -8  13       82.02       81.32      5.59 o
  -5  -8  13       69.99       71.37      5.32 o
  -4  -8  13        0.05        0.87      1.64 o
  -3  -8  13        4.08        3.18      2.06 o
  -2  -8  13       16.50       17.74      1.98 o
  -1  -8  13       12.12       11.42      1.85 o
   0  -8  13        7.37        8.66      1.70 o
   1  -8  13       19.31       20.38      2.45 o
   2  -8  13       92.64       95.28      3.79 o
   3  -8  13       17.59       24.14      2.82 o
   4  -8  13       86.44       76.85      4.22 o
   5  -8  13       42.66       45.58      3.80 o
   6  -8  13       24.02       38.41      5.33 o
  -7  -7  13        2.89        0.08      2.77 o
  -6  -7  13        4.94        7.67      2.75 o
  -5  -7  13      208.72      210.38      8.54 o
  -4  -7  13      183.37      191.07      6.97 o
  -3  -7  13      318.30      286.45      6.46 o
  -2  -7  13       73.40       67.67      3.10 o
  -1  -7  13       30.16       22.84      2.20 o
   0  -7  13        0.80        5.77      1.78 o
   1  -7  13       28.03       30.03      2.72 o
   2  -7  13        1.26       18.15      4.12 o
   3  -7  13      240.87      255.55      8.60 o
   4  -7  13        5.41       22.56      3.41 o
   5  -7  13       65.68       51.66      4.01 o
   6  -7  13        3.21        3.89      5.86 o
  -8  -6  13        4.84        4.53      4.06 o
  -7  -6  13        1.20        0.06      3.18 o
  -6  -6  13       19.05       25.08      3.38 o
  -5  -6  13        2.42        2.54      2.58 o
  -4  -6  13       78.08       69.16      5.29 o
  -3  -6  13       28.13       22.21      2.31 o
  -2  -6  13        9.21       11.39      1.92 o
  -1  -6  13       13.12       12.11      1.85 o
   0  -6  13        1.66        4.94      1.69 o
   1  -6  13       23.02       25.90      2.21 o
   2  -6  13        0.00       -0.20      1.81 o
   3  -6  13        4.56        3.05      2.17 o
   4  -6  13      280.72      304.90      7.52 o
   5  -6  13        1.69        1.66      2.50 o
   6  -6  13       29.36       28.38      4.62 o
  -8  -5  13        2.45        6.53      4.23 o
  -7  -5  13        0.09       -4.69      4.69 o
  -6  -5  13       11.95       18.47      4.58 o
  -5  -5  13       28.88       33.07      3.52 o
  -4  -5  13       11.31       11.49      2.65 o
  -3  -5  13      128.25      150.79      4.81 o
  -2  -5  13        0.95        0.12      1.35 o
  -1  -5  13      485.64      514.49      8.79 o
   0  -5  13       38.38       32.93      2.62 o
   1  -5  13       68.24       87.14      3.82 o
   2  -5  13       78.30       91.21      3.91 o
   3  -5  13        0.04        3.68      2.16 o
   4  -5  13       35.62       30.58      2.99 o
   5  -5  13       49.80       57.59      4.74 o
   6  -5  13        4.17       -3.59      3.59 o
  -8  -4  13        0.70        6.40      4.40 o
  -7  -4  13       13.54       13.97      6.26 o
  -6  -4  13       66.59       69.00      5.51 o
  -5  -4  13        0.75        6.84      2.80 o
  -4  -4  13       61.54       69.90      3.90 o
  -3  -4  13      247.95      340.60      7.53 o
  -2  -4  13      112.59      109.47      3.78 o
  -1  -4  13       59.38       59.94      3.09 o
   0  -4  13       12.40       18.83      2.29 o
   1  -4  13      928.75      935.42     14.00 o
   2  -4  13       26.17       29.67      2.80 o
   3  -4  13       37.02       32.81      2.96 o
   4  -4  13       70.21       76.18      4.61 o
   5  -4  13       28.77       27.11      5.44 o
   6  -4  13        0.15       -1.90      3.86 o
  -9  -3  13        9.98       11.48      9.57 o
  -8  -3  13        1.23       10.29      4.56 o
  -7  -3  13       55.77       60.47     12.20 o
  -6  -3  13        0.13       -2.96      2.96 o
  -5  -3  13      340.82      324.67      8.41 o
  -4  -3  13      516.21      507.13     10.87 o
  -3  -3  13      360.86      345.34      8.31 o
  -2  -3  13       69.72       65.33      3.27 o
  -1  -3  13       34.27       39.46      2.36 o
   0  -3  13      266.32      290.45      6.30 o
   1  -3  13      222.05      230.03      6.63 o
   2  -3  13      280.75      291.66      6.97 o
   3  -3  13      241.75      238.06      6.42 o
   4  -3  13       61.84       58.73      4.56 o
   5  -3  13        1.44        4.39      3.00 o
   6  -3  13        5.74        1.61      4.15 o
  -9  -2  13       13.56        4.22      4.95 o
  -8  -2  13       26.31       24.50      5.51 o
  -7  -2  13        8.45        3.32      3.99 o
  -6  -2  13        0.27       -2.68      2.68 o
  -5  -2  13      132.92      122.53      5.89 o
  -4  -2  13      364.09      374.59      8.99 o
  -3  -2  13        6.99        9.69      2.10 o
  -2  -2  13       96.07       91.12      3.25 o
  -1  -2  13       14.52       16.08      2.05 o
   0  -2  13       46.86       40.52      3.17 o
   1  -2  13      374.82      358.85      7.95 o
   2  -2  13      170.55      156.65      5.62 o
   3  -2  13      164.24      139.18      5.43 o
   4  -2  13       65.87       76.31      4.99 o
   5  -2  13        0.14       -0.34      3.73 o
   6  -2  13       30.09       29.52      5.56 o
  -9  -1  13        3.42        3.96      5.00 o
  -8  -1  13        0.55        0.50      3.96 o
  -7  -1  13        3.76       -2.01      3.22 o
  -6  -1  13      128.30      126.45      7.03 o
  -5  -1  13      264.73      284.86     10.25 o
  -4  -1  13        1.15        5.32      2.61 o
  -3  -1  13       90.10       99.51      4.54 o
  -2  -1  13       69.56       63.44      3.35 o
  -1  -1  13       21.07       28.26      2.39 o
   0  -1  13      132.97      141.24      5.19 o
   1  -1  13       34.79       35.00      2.90 o
   2  -1  13       54.12       55.83      3.94 o
   3  -1  13       24.40       32.95      4.32 o
   4  -1  13        5.33        6.81      2.92 o
   5  -1  13        0.01       -3.61      3.61 o
   6  -1  13       23.53       22.20      5.44 o
  -9   0  13        0.16        6.92      7.10 o
  -8   0  13       45.01       53.42      5.68 o
  -7   0  13       78.19       72.48      5.83 o
  -6   0  13        0.05        0.73      3.63 o
  -5   0  13      557.48      582.82     16.04 o
  -4   0  13      706.03      670.85     15.11 o
  -3   0  13       26.42       26.23      2.65 o
  -2   0  13       27.09       17.67      2.36 o
  -1   0  13      231.14      218.50      6.39 o
   0   0  13        1.65       12.41      2.52 o
   1   0  13      128.08      120.52      4.55 o
   2   0  13      147.77      153.12      5.10 o
   3   0  13       11.54       12.86      2.96 o
   4   0  13      142.39      149.19     10.80 o
   5   0  13      131.33      114.34      9.43 o
   6   0  13       22.70       23.42      5.65 o
  -9   1  13        0.74       -4.82      4.82 o
  -8   1  13       18.16       16.80      4.39 o
  -7   1  13       83.83       82.39      6.62 o
  -6   1  13       20.10       24.33      4.28 o
  -5   1  13      141.30      113.84      7.88 o
  -4   1  13      489.85      422.43     13.57 o
  -3   1  13        1.61        4.34      2.43 o
  -2   1  13      641.20      605.21     12.30 o
  -1   1  13      640.35      596.45     12.16 o
   0   1  13      672.51      656.40     13.04 o
   1   1  13      436.66      438.58     11.22 o
   2   1  13      266.37      252.74      7.34 o
   3   1  13        7.70       11.26      2.68 o
   4   1  13        0.66        0.90      3.68 o
   5   1  13        1.82        3.25      4.37 o
   6   1  13       38.04       38.18     10.86 o
  -9   2  13       10.39       11.28     11.54 o
  -8   2  13        8.46       11.78      5.41 o
  -7   2  13       26.43       21.92      4.46 o
  -6   2  13        6.46        7.65      5.09 o
  -5   2  13        1.42       -2.02      2.45 o
  -4   2  13        1.79       -2.18      2.18 o
  -3   2  13      136.15      127.45      5.76 o
  -2   2  13      111.38      100.13      5.62 o
  -1   2  13      956.26      923.18     20.07 o
   0   2  13     1350.38     1261.08     24.59 o
   1   2  13      597.38      631.21     12.90 o
   2   2  13      978.46      909.62     19.74 o
   3   2  13       16.46       20.74      3.85 o
   4   2  13       10.16       11.35      4.38 o
   5   2  13       11.75        7.15      5.55 o
  -9   3  13       33.39       32.76      7.93 o
  -8   3  13        0.01        3.34      4.97 o
  -7   3  13        3.70        2.63      4.36 o
  -6   3  13       34.55       25.13      4.32 o
  -5   3  13        0.84       -1.20      2.38 o
  -4   3  13        0.72       -2.08      2.08 o
  -3   3  13      186.09      177.99      6.61 o
  -2   3  13       40.50       44.88      3.85 o
  -1   3  13      157.06      143.58     12.21 o
   0   3  13       89.70      105.35      6.39 o
   1   3  13      314.18      311.68     12.78 o
   2   3  13       97.68      105.77      6.10 o
   3   3  13       99.16      101.11      6.10 o
   4   3  13        2.80        0.58      4.65 o
   5   3  13        2.78       -1.71      5.33 o
  -9   4  13       12.34        5.88      6.05 o
  -8   4  13        0.44        3.92      4.96 o
  -7   4  13      120.95      112.55      8.88 o
  -6   4  13       40.37       45.23      6.23 o
  -5   4  13        0.14        4.67      3.20 o
  -4   4  13       38.58       47.09      4.61 o
  -3   4  13       80.40       84.20      5.63 o
  -2   4  13       29.82       42.34      4.39 o
  -1   4  13        9.80       21.71      3.92 o
   0   4  13       12.95       16.76      3.78 o
   1   4  13      127.15      119.82      7.09 o
   2   4  13        4.00        8.32      3.43 o
   3   4  13        2.50        2.83      3.83 o
   4   4  13        2.36        2.36      3.98 o
  -9   5  13       26.12       27.58      6.54 o
  -8   5  13       36.21       30.18      7.87 o
  -7   5  13       47.85       41.72      6.64 o
  -6   5  13       28.15       29.85      4.53 o
  -5   5  13       21.98       25.30      4.14 o
  -4   5  13       10.61       21.80      3.92 o
  -3   5  13      195.10      215.90      9.78 o
  -2   5  13        7.49        9.00      3.34 o
  -1   5  13      212.24      233.55      9.32 o
   0   5  13       77.93       68.24      5.61 o
   1   5  13       23.59       12.66      6.57 o
   2   5  13       31.19       21.07      4.73 o
   3   5  13       12.07        6.83      4.30 o
   4   5  13       44.09       47.33      6.24 o
  -9   6  13        5.14        4.64      5.62 o
  -8   6  13        6.63        9.28     10.71 o
  -7   6  13       14.11       19.02      5.68 o
  -6   6  13       25.63       15.31      4.21 o
  -5   6  13      214.36      202.78      8.92 o
  -4   6  13      267.44      255.90     10.09 o
  -3   6  13      186.63      169.50      9.34 o
  -2   6  13      106.38      109.23      6.67 o
  -1   6  13        9.55        5.54      3.55 o
   0   6  13      139.12      144.28      7.63 o
   1   6  13        4.16        5.71      4.86 o
   2   6  13       29.15       29.72      6.02 o
   3   6  13       82.04       81.58      7.37 o
  -9   7  13        0.67       -4.26      4.32 o
  -8   7  13        1.89        5.58     10.41 o
  -7   7  13        1.04        1.65      4.32 o
  -6   7  13      132.87      121.79      7.45 o
  -5   7  13        0.04       -2.21      3.03 o
  -4   7  13        0.19       -0.72      3.30 o
  -3   7  13      450.17      396.57     12.91 o
  -2   7  13       93.15       77.30      7.58 o
  -1   7  13       13.35       13.41      4.83 o
   0   7  13        0.30        1.34      4.20 o
   1   7  13       21.16       21.38      5.52 o
   2   7  13       16.00       10.72      5.20 o
   3   7  13        1.52        2.16      4.59 o
  -9   8  13        5.91        8.69      6.01 o
  -8   8  13        8.75       -5.91      6.50 o
  -7   8  13       24.32       27.63      6.15 o
  -6   8  13      114.44      121.53      9.52 o
  -5   8  13       22.59       21.30      5.33 o
  -4   8  13       21.68        9.99      4.58 o
  -3   8  13       70.74       57.45      6.72 o
  -2   8  13       80.39       64.79      6.92 o
  -1   8  13        0.30       -2.66      3.90 o
   0   8  13        0.33        2.38      4.28 o
   1   8  13        2.16       -4.27      4.27 o
   2   8  13       20.99       25.14      5.93 o
  -8   9  13        4.27        1.18      5.09 o
  -7   9  13        0.40        3.52      4.92 o
  -6   9  13        0.83       -3.92      3.92 o
  -5   9  13        2.35        1.80      4.19 o
  -4   9  13        0.35        0.60      3.92 o
  -3   9  13        6.08        3.93      4.21 o
  -2   9  13       28.27       28.62      5.49 o
  -1   9  13       35.10       29.76      5.71 o
   0   9  13       18.48       20.53      9.22 o
   1   9  13        0.24       -2.22      4.35 o
  -7  10  13       25.07       20.80      5.82 o
  -6  10  13        2.75        4.49      4.53 o
  -5  10  13       72.56       70.87      7.33 o
  -4  10  13        5.71        8.53      4.50 o
  -3  10  13       43.65       35.24      5.93 o
  -2  10  13        0.17       -0.31      3.80 o
  -1  10  13       23.39       33.71      5.68 o
   0  10  13       55.52       58.44      6.79 o
  -7  11  13        5.06        8.71      7.22 o
  -6  11  13        2.83        1.21      4.61 o
  -5  11  13       10.49       15.04      5.27 o
  -4  11  13       13.63       23.56      5.39 o
  -3  11  13        3.46        5.80      4.37 o
  -2  11  13        7.94       11.68      4.65 o
  -1  11  13        5.75       -0.20      4.03 o
  -5  12  13        0.01        6.08      6.02 o
  -4  12  13      108.46      145.17      9.54 o
  -3  12  13       10.30       12.35      5.91 o
   0 -13  14       45.08       48.67      3.91 o
   1 -13  14        9.11       15.58      3.07 o
   2 -13  14        0.85        5.10      3.96 o
  -2 -12  14       47.28       53.75      4.86 o
  -1 -12  14       15.33       16.32      3.63 o
   0 -12  14       41.77       45.07      5.20 o
   1 -12  14        2.25       -0.73      2.44 o
   2 -12  14       16.01       14.51      2.32 o
   3 -12  14       17.92       19.72      3.18 o
  -4 -11  14       43.85       45.19      4.97 o
  -3 -11  14       99.88      122.93      7.93 o
  -2 -11  14        2.07        3.69      3.05 o
  -1 -11  14       86.89      100.82      6.02 o
   0 -11  14       63.54       61.01      4.13 o
   1 -11  14        0.02        0.38      1.60 o
   2 -11  14       38.85       37.46      3.15 o
   3 -11  14        0.02        2.56      2.59 o
   4 -11  14       10.05       12.88      3.23 o
  -5 -10  14        0.13       -2.89      3.05 o
  -4 -10  14       38.44       27.18      4.18 o
  -3 -10  14        1.22        5.47      3.25 o
  -2 -10  14       61.41       55.38      4.85 o
  -1 -10  14       36.76       39.38      2.81 o
   0 -10  14       27.51       26.56      2.17 o
   1 -10  14        5.86        7.26      2.87 o
   2 -10  14       86.17       81.10      4.56 o
   3 -10  14       10.51       13.31      3.03 o
   4 -10  14        4.27        3.83      2.75 o
   5 -10  14        0.00       -0.05      3.16 o
  -5  -9  14        5.21        3.92      3.45 o
  -4  -9  14        2.49        2.22      3.13 o
  -3  -9  14       63.66       56.92      2.94 o
  -2  -9  14       78.58       72.04      3.38 o
  -1  -9  14        9.10        9.47      2.21 o
   0  -9  14        9.09        6.35      2.08 o
   1  -9  14       10.66        7.78      2.26 o
   2  -9  14       11.99       11.02      2.81 o
   3  -9  14       34.41       44.01      3.95 o
   4  -9  14        1.31        4.77      2.81 o
   5  -9  14       11.47        8.65      3.29 o
  -6  -8  14       25.31       25.76      4.37 o
  -5  -8  14       65.02       65.59      4.08 o
  -4  -8  14      109.53      108.96      5.05 o
  -3  -8  14      183.58      179.31      5.39 o
  -2  -8  14       56.44       60.96      3.93 o
  -1  -8  14        0.90        4.07      2.34 o
   0  -8  14        0.10       -0.50      1.85 o
   1  -8  14        2.26        5.52      2.19 o
   2  -8  14        0.16        0.06      2.10 o
   3  -8  14       15.95       14.67      2.75 o
   4  -8  14      104.61       94.93      5.78 o
   5  -8  14        4.10        7.78      3.12 o
  -7  -7  14       28.90       30.40      4.44 o
  -6  -7  14       29.25       38.12      4.34 o
  -5  -7  14        7.72        9.47      3.44 o
  -4  -7  14        0.98        2.42      2.51 o
  -3  -7  14      192.45      196.48     10.72 o
  -2  -7  14        6.34        5.63      2.45 o
  -1  -7  14      110.89      110.83      5.09 o
   0  -7  14       33.47       39.22      3.05 o
   1  -7  14        6.89       12.33      2.51 o
   2  -7  14       16.61       18.11      2.75 o
   3  -7  14      113.80      137.64      5.46 o
   4  -7  14       82.59       91.25      4.75 o
   5  -7  14       60.92       61.02      5.25 o
   6  -7  14       13.36       18.67      8.41 o
  -7  -6  14       28.83       35.39      4.88 o
  -6  -6  14       33.64       34.67      4.59 o
  -5  -6  14        8.27        8.25      2.74 o
  -4  -6  14      100.47       88.96      4.77 o
  -3  -6  14       90.23       87.47      6.48 o
  -2  -6  14        3.49        3.42      2.38 o
  -1  -6  14        9.21        8.77      2.59 o
   0  -6  14      332.80      328.86      9.17 o
   1  -6  14        0.02        4.11      2.39 o
   2  -6  14      639.80      614.94     11.45 o
   3  -6  14      255.22      255.21      7.32 o
   4  -6  14      309.01      304.11      8.43 o
   5  -6  14        7.60        2.59      3.92 o
   6  -6  14       10.10        4.44     13.18 o
  -8  -5  14        2.95        5.06      4.31 o
  -7  -5  14       25.83       22.24      4.49 o
  -6  -5  14       19.43       24.71      4.27 o
  -5  -5  14       86.90       84.36      5.80 o
  -4  -5  14      163.00      189.98     15.14 o
  -3  -5  14       28.20       28.02      3.33 o
  -2  -5  14      457.03      440.48      9.88 o
  -1  -5  14        8.56       12.59      2.46 o
   0  -5  14       13.70       28.63      5.78 o
   1  -5  14        0.24        3.25      2.29 o
   2  -5  14      672.34      652.04     11.96 o
   3  -5  14       66.66       58.92      3.64 o
   4  -5  14        4.61        8.13      3.52 o
   5  -5  14        2.74        6.07      3.22 o
   6  -5  14        3.09        4.54      4.29 o
  -8  -4  14        7.47        8.84      7.13 o
  -7  -4  14        2.14       -2.32      3.84 o
  -6  -4  14       42.03       49.26      5.24 o
  -5  -4  14       22.98       15.67      3.85 o
  -4  -4  14       58.17       49.16      4.05 o
  -3  -4  14      380.17      369.48      8.94 o
  -2  -4  14       14.47       13.01      2.56 o
  -1  -4  14       92.43       80.96      5.75 o
   0  -4  14      121.53      119.23      5.59 o
   1  -4  14       29.27       40.08      3.42 o
   2  -4  14       92.64       79.30      4.30 o
   3  -4  14        7.05        5.45      2.30 o
   4  -4  14       10.05       20.96      3.59 o
   5  -4  14       13.67       18.80      3.72 o
   6  -4  14        1.14       -0.06      4.26 o
  -8  -3  14       27.13       21.78     10.08 o
  -7  -3  14        2.64        1.87      4.09 o
  -6  -3  14       10.30        0.98      3.45 o
  -5  -3  14       77.51       83.79      6.12 o
  -4  -3  14      167.38      165.33      6.84 o
  -3  -3  14       21.22       21.16      2.81 o
  -2  -3  14       66.01       58.10      3.88 o
  -1  -3  14        2.99        1.79      2.28 o
   0  -3  14        4.40        1.60      2.56 o
   1  -3  14       13.46        6.27      2.60 o
   2  -3  14      238.88      228.53      6.98 o
   3  -3  14        0.93       -0.25      2.69 o
   4  -3  14       33.99       36.23      5.62 o
   5  -3  14        4.22        5.30      4.11 o
   6  -3  14        2.38        3.47      4.63 o
  -9  -2  14       10.87        6.19      7.99 o
  -8  -2  14       28.24       22.33      5.75 o
  -7  -2  14       12.95        9.71      4.67 o
  -6  -2  14       31.00       31.43      4.36 o
  -5  -2  14       24.42       33.75      3.94 o
  -4  -2  14       13.67       30.76      4.23 o
  -3  -2  14      448.17      453.57     11.68 o
  -2  -2  14      916.29      880.47     18.49 o
  -1  -2  14       16.89      100.80     18.64 o
   0  -2  14      111.46      134.15      5.99 o
   1  -2  14      200.95      193.39      7.05 o
   2  -2  14      154.26      134.27      5.47 o
   3  -2  14       52.94       45.20      5.66 o
   4  -2  14       10.12       13.29      3.27 o
   5  -2  14        8.04        9.34      4.62 o
   6  -2  14       37.24       46.36      8.03 o
  -9  -1  14       67.43       57.15     10.50 o
  -8  -1  14        0.03       -0.03      4.36 o
  -7  -1  14        0.98       -2.42      3.85 o
  -6  -1  14        0.61       -2.63      2.88 o
  -5  -1  14       52.65       50.96      5.04 o
  -4  -1  14        0.24        2.58      2.79 o
  -3  -1  14      146.52      151.67      6.74 o
  -2  -1  14      371.60      339.19      9.65 o
  -1  -1  14      196.17      183.54      6.34 o
   0  -1  14      528.64      556.76     13.25 o
   1  -1  14        0.98        3.09      2.17 o
   2  -1  14       41.44       49.80      3.73 o
   3  -1  14        9.80       11.80      3.15 o
   4  -1  14       73.59       78.15      6.69 o
   5  -1  14        0.03        0.18      4.18 o
  -9   0  14        0.63       -2.27      6.98 o
  -8   0  14       10.18        8.31      5.99 o
  -7   0  14        0.07       -0.98      3.19 o
  -6   0  14        3.75        3.58      3.31 o
  -5   0  14      718.33      664.39     18.00 o
  -4   0  14       53.98       43.14      4.95 o
  -3   0  14      734.97      712.29     17.85 o
  -2   0  14       25.09       20.34      2.93 o
  -1   0  14      131.27      136.48      5.45 o
   0   0  14      140.39      143.92      5.52 o
   1   0  14       27.11       26.14      3.19 o
   2   0  14       10.74       12.20      3.11 o
   3   0  14        0.88       -0.85      2.64 o
   4   0  14        8.70        8.83      4.36 o
   5   0  14        0.70        3.22      4.44 o
  -9   1  14        0.89        3.34      7.81 o
  -8   1  14        1.50        5.43      6.17 o
  -7   1  14        6.06        5.59      3.93 o
  -6   1  14        5.47        6.29      3.24 o
  -5   1  14       47.84       51.52      5.13 o
  -4   1  14       32.32       38.44      4.61 o
  -3   1  14        0.74        1.54      2.63 o
  -2   1  14       48.04       44.15      3.88 o
  -1   1  14       42.00       51.55      3.66 o
   0   1  14      333.11      307.92      8.23 o
   1   1  14        1.72       -1.32      2.90 o
   2   1  14       28.55       29.03      3.68 o
   3   1  14        1.47       -0.05      3.70 o
   4   1  14        0.25        1.34      3.86 o
   5   1  14       94.80      106.21      8.28 o
  -9   2  14       17.08        7.21      5.94 o
  -8   2  14       27.49       33.77     11.21 o
  -7   2  14       11.00       13.19      5.22 o
  -6   2  14       49.16       47.37      5.21 o
  -5   2  14       51.12       39.72      4.80 o
  -4   2  14        3.14       -0.27      2.48 o
  -3   2  14       24.61       18.45      3.19 o
  -2   2  14      121.35      132.67      7.17 o
  -1   2  14        0.74        1.06      2.59 o
   0   2  14       16.96       25.90      5.31 o
   1   2  14      194.33      178.21      8.62 o
   2   2  14        2.09        3.41      3.59 o
   3   2  14       11.02       11.84      4.43 o
   4   2  14       16.10       41.31      5.85 o
   5   2  14        3.34        4.36      5.74 o
  -9   3  14        4.66        1.02      5.29 o
  -8   3  14        0.00       -3.58      4.41 o
  -7   3  14        0.83        2.41      4.60 o
  -6   3  14       63.31       51.13      6.72 o
  -5   3  14       10.82       20.34      5.17 o
  -4   3  14       13.73        4.17      3.13 o
  -3   3  14        0.52       -0.40      2.96 o
  -2   3  14       44.38       35.18      4.44 o
  -1   3  14       16.15        7.97      4.59 o
   0   3  14        2.10        0.25      3.35 o
   1   3  14       33.48       26.62      4.65 o
   2   3  14       13.75       10.04      3.49 o
   3   3  14        0.21       -1.26      3.81 o
   4   3  14       13.88       16.76      6.19 o
  -9   4  14        1.03       -0.74      5.03 o
  -8   4  14       34.64       34.96     10.14 o
  -7   4  14        1.31       -0.15      4.50 o
  -6   4  14       22.48       18.33      5.70 o
  -5   4  14       72.68       70.08      9.16 o
  -4   4  14        1.38       -3.26      3.26 o
  -3   4  14        8.56        8.14      3.27 o
  -2   4  14        0.01       -2.00      2.62 o
  -1   4  14       39.40       31.87      4.31 o
   0   4  14       12.87       17.05      4.14 o
   1   4  14        2.88       -3.70      3.70 o
   2   4  14       54.25       38.15      6.51 o
   3   4  14        1.78       -0.70      3.97 o
   4   4  14        0.21        1.34      5.32 o
  -9   5  14        0.36       -4.98      5.23 o
  -8   5  14        5.59        9.91      6.89 o
  -7   5  14        2.62       10.02      5.05 o
  -6   5  14       63.28       64.63      7.43 o
  -5   5  14        6.76        7.41      3.50 o
  -4   5  14       71.19       65.42      8.16 o
  -3   5  14       45.89       43.00      4.79 o
  -2   5  14       13.15        7.92      3.51 o
  -1   5  14       96.91       96.53      6.54 o
   0   5  14      113.68      119.91      7.29 o
   1   5  14        7.14        0.72      3.70 o
   2   5  14        0.07        0.73      4.55 o
   3   5  14        4.57        3.93      4.15 o
  -9   6  14        4.29        2.02      5.54 o
  -8   6  14        0.98        2.07      5.15 o
  -7   6  14        9.55       11.85      5.44 o
  -6   6  14       15.05        3.58      4.48 o
  -5   6  14       35.72       42.71      5.55 o
  -4   6  14        7.64       17.70      4.28 o
  -3   6  14       47.21       48.89      5.13 o
  -2   6  14       67.98       83.76      6.29 o
  -1   6  14      110.04      122.49      7.41 o
   0   6  14       16.43       26.18      7.69 o
   1   6  14       56.06       69.37      7.61 o
   2   6  14       25.97       19.03      7.28 o
   3   6  14       13.48        9.38      4.83 o
  -8   7  14        6.67        4.07      5.24 o
  -7   7  14        0.25        1.82      5.16 o
  -6   7  14       27.25       23.91      4.71 o
  -5   7  14       50.03       54.20      5.79 o
  -4   7  14      282.89      257.36     10.46 o
  -3   7  14       17.43       20.35      4.53 o
  -2   7  14        0.01        5.47      4.70 o
  -1   7  14      264.96      272.62     13.24 o
   0   7  14       21.01       26.23      6.89 o
   1   7  14       12.56       16.79      5.40 o
   2   7  14       12.11       19.04      8.98 o
  -8   8  14        1.92       -5.31      6.98 o
  -7   8  14       52.58       40.21      9.66 o
  -6   8  14       38.58       37.82      6.64 o
  -5   8  14        5.36       -0.60      4.37 o
  -4   8  14        6.34        5.42      4.44 o
  -3   8  14       28.50       25.21      5.56 o
  -2   8  14       16.27       19.39      5.47 o
  -1   8  14        3.38        8.18      4.75 o
   0   8  14       11.23       13.54      5.21 o
   1   8  14        0.44       -4.42      4.42 o
  -7   9  14        0.94        8.41      7.46 o
  -6   9  14        4.10        0.41      4.66 o
  -5   9  14        0.07        4.38      4.60 o
  -4   9  14       27.10       28.14      5.75 o
  -3   9  14       96.27       96.52      8.27 o
  -2   9  14        3.81        0.06      4.24 o
  -1   9  14       15.36       14.85      6.83 o
   0   9  14       18.41       23.05      5.89 o
  -7  10  14        0.88       -2.74      6.32 o
  -6  10  14        2.29       -1.50      4.58 o
  -5  10  14        1.31        3.63      4.62 o
  -4  10  14      130.70      158.57     10.68 o
  -3  10  14       36.50       44.29      6.54 o
  -2  10  14        6.16       10.26      4.88 o
  -1  10  14       21.25       25.57      5.78 o
  -5  11  14       49.21       52.08     11.27 o
  -4  11  14        1.14        2.76      4.51 o
  -3  11  14        7.70       23.78      7.37 o
  -1 -12  15        5.62        8.47      3.48 o
   0 -12  15       13.34       14.63      3.09 o
   1 -12  15       45.48       49.82      4.91 o
   2 -12  15       26.63       20.98      3.19 o
  -3 -11  15       15.90       21.61      4.20 o
  -2 -11  15       10.08       17.37      3.96 o
  -1 -11  15       18.25       27.79      4.36 o
   0 -11  15        0.28        0.42      1.65 o
   1 -11  15       84.69       76.69      4.39 o
   2 -11  15       48.97       64.38      4.35 o
   3 -11  15       26.81       25.35      3.56 o
  -4 -10  15       27.26       27.93      4.66 o
  -3 -10  15       20.36       18.08      5.40 o
  -2 -10  15       16.10       14.80      3.62 o
  -1 -10  15      126.83      127.14      4.35 o
   0 -10  15       69.73       69.10      3.72 o
   1 -10  15        7.10        9.65      2.71 o
   2 -10  15       14.08       11.35      2.90 o
   3 -10  15        0.02        0.07      2.59 o
   4 -10  15       73.87       86.92      5.49 o
  -5  -9  15       36.80       38.31      7.80 o
  -4  -9  15       21.62       21.47      2.52 o
  -3  -9  15        1.58        1.13      2.24 o
  -2  -9  15        0.80        2.94      2.39 o
  -1  -9  15      101.76      106.11      5.15 o
   0  -9  15        2.31        2.12      2.21 o
   1  -9  15       38.27       35.82      3.63 o
   2  -9  15       43.82       43.13      3.96 o
   3  -9  15       30.12       33.03      4.86 o
   4  -9  15        8.90       14.47      3.40 o
  -6  -8  15        5.99        5.82      3.09 o
  -5  -8  15        1.04        3.30      2.74 o
  -4  -8  15        0.13        2.04      2.92 o
  -3  -8  15        7.09        6.70      2.64 o
  -2  -8  15       48.24       45.25      3.76 o
  -1  -8  15      111.70      104.43      5.19 o
   0  -8  15       31.51       41.37      3.72 o
   1  -8  15       24.95       24.94      3.34 o
   2  -8  15       33.50       39.06      3.87 o
   3  -8  15       11.65       13.79      3.34 o
   4  -8  15        0.08        3.47      2.66 o
   5  -8  15        4.42        5.10      9.63 o
  -6  -7  15        2.26        0.62      3.10 o
  -5  -7  15       35.85       42.02      4.51 o
  -4  -7  15        0.02        0.19      2.44 o
  -3  -7  15       29.70       41.49      3.71 o
  -2  -7  15       11.76        7.24      2.77 o
  -1  -7  15        3.51        2.90      2.46 o
   0  -7  15       39.27       40.07      4.51 o
   1  -7  15       21.12       21.60      3.29 o
   2  -7  15      140.14      136.75      5.33 o
   3  -7  15       74.82       82.67      4.56 o
   4  -7  15       35.04       30.44      4.19 o
   5  -7  15       36.79       43.57      5.46 o
  -7  -6  15        3.08        0.73      3.61 o
  -6  -6  15        1.01        0.58      3.34 o
  -5  -6  15        9.13        7.60      3.48 o
  -4  -6  15        0.20        0.85      2.94 o
  -3  -6  15       24.48       27.72      3.48 o
  -2  -6  15        9.03        7.77      2.76 o
  -1  -6  15       45.78       51.35      5.32 o
   0  -6  15       27.62       24.43      4.10 o
   1  -6  15       85.98       96.46      5.29 o
   2  -6  15        0.08       -0.75      2.24 o
   3  -6  15       57.80       65.24      4.26 o
   4  -6  15       21.62       24.22      6.22 o
   5  -6  15        0.19       -2.60      3.45 o
  -7  -5  15       12.31        9.90      4.04 o
  -6  -5  15        7.93       10.22      3.73 o
  -5  -5  15       32.46       34.81      4.56 o
  -4  -5  15        2.56        0.42      5.05 o
  -3  -5  15      397.01      397.42     12.57 o
  -2  -5  15       17.77       16.06      3.82 o
  -1  -5  15      802.55      793.13     19.97 o
   0  -5  15      108.72      111.91      5.78 o
   1  -5  15      413.74      395.75     11.15 o
   2  -5  15        0.62        1.24      2.19 o
   3  -5  15        0.16        0.67      2.59 o
   4  -5  15        0.02        0.69      3.03 o
   5  -5  15        2.82       -2.82      4.70 o
  -8  -4  15        2.34       -4.03      4.03 o
  -7  -4  15        2.05        1.03      4.15 o
  -6  -4  15        6.66        1.56      3.45 o
  -5  -4  15        7.96        7.76      3.65 o
  -4  -4  15       36.87       40.15      7.37 o
  -3  -4  15      345.20      340.17     11.48 o
  -2  -4  15      445.87      444.62     11.66 o
  -1  -4  15        6.95        6.37      3.85 o
   0  -4  15      455.68      457.26     11.99 o
   1  -4  15       42.57       36.65      3.95 o
   2  -4  15        3.21        1.82      2.47 o
   3  -4  15       41.09       48.60      4.80 o
   4  -4  15       11.36       14.79      3.66 o
   5  -4  15        1.60        4.11      7.37 o
  -8  -3  15       12.25       21.40      5.94 o
  -7  -3  15       17.66       16.56      5.08 o
  -6  -3  15        6.73        9.18      3.88 o
  -5  -3  15        0.07        2.14      3.38 o
  -4  -3  15       43.24       46.04      4.30 o
  -3  -3  15       39.51       39.18      4.07 o
  -2  -3  15      310.99      319.13      9.72 o
  -1  -3  15       66.38       89.32      6.49 o
   0  -3  15       25.35       29.37      4.50 o
   1  -3  15       35.94       39.14      4.07 o
   2  -3  15       21.94       27.80      3.29 o
   3  -3  15       47.97       68.17      5.88 o
   4  -3  15        0.03        2.56      3.77 o
   5  -3  15        3.32       -4.07      4.07 o
  -8  -2  15       42.73       46.05      7.00 o
  -7  -2  15        6.42        0.32      4.20 o
  -6  -2  15        8.48        6.55      4.62 o
  -5  -2  15        0.35       -0.85      2.74 o
  -4  -2  15       82.07       74.30      6.10 o
  -3  -2  15      166.40      168.32      7.44 o
  -2  -2  15      335.23      320.11      9.77 o
  -1  -2  15        0.99        2.25      2.96 o
   0  -2  15      727.01      687.51     15.77 o
   1  -2  15       55.94       66.68      4.73 o
   2  -2  15       11.00        5.41      3.15 o
   3  -2  15        8.78       11.00      3.24 o
   4  -2  15        5.93        7.27      4.33 o
   5  -2  15       27.39       26.94      5.72 o
  -8  -1  15        0.68        1.44      4.71 o
  -7  -1  15       22.64       12.39     11.04 o
  -6  -1  15        6.45        8.46      3.65 o
  -5  -1  15       16.96       10.50      3.91 o
  -4  -1  15       12.15        9.15      3.15 o
  -3  -1  15      362.58      392.62     11.18 o
  -2  -1  15      434.04      369.14     13.77 o
  -1  -1  15       42.68       54.92      4.50 o
   0  -1  15       19.76       29.26      3.56 o
   1  -1  15      110.32      106.60      5.56 o
   2  -1  15        0.22       -0.89      2.62 o
   3  -1  15       32.22       37.45      4.14 o
   4  -1  15       76.64       80.60      7.16 o
   5  -1  15        2.27        6.46      8.21 o
  -9   0  15        3.08        0.00      7.16 o
  -8   0  15       28.15       33.46      9.48 o
  -7   0  15        0.56       -3.49      3.49 o
  -6   0  15        5.24        8.55      3.54 o
  -5   0  15       63.72       64.79      5.75 o
  -4   0  15      132.54      146.01      7.75 o
  -3   0  15      267.64      289.34      9.33 o
  -2   0  15      268.69      324.46      9.86 o
  -1   0  15      548.03      575.17     13.94 o
   0   0  15       95.06      119.93      5.91 o
   1   0  15        4.79        4.72      3.45 o
   2   0  15       90.67      100.35      5.68 o
   3   0  15        7.17        7.12      4.30 o
   4   0  15       27.15       19.53      5.21 o
  -9   1  15        2.89       -1.61      6.62 o
  -8   1  15        3.57        0.42      5.00 o
  -7   1  15        0.23       -2.16      4.46 o
  -6   1  15        5.35        5.34      3.45 o
  -5   1  15       69.79       73.90      6.16 o
  -4   1  15       49.84       47.06      5.12 o
  -3   1  15      114.47      106.63     10.68 o
  -2   1  15      406.73      420.71     13.38 o
  -1   1  15      264.73      255.23     10.11 o
   0   1  15       61.54       63.31     11.96 o
   1   1  15       52.78       48.59      5.07 o
   2   1  15        0.68       -2.96      3.25 o
   3   1  15        0.26       -3.63      3.63 o
   4   1  15       77.98       85.36      7.58 o
  -9   2  15        2.38        6.95      5.77 o
  -8   2  15        2.69       -2.00      4.79 o
  -7   2  15        0.00       -6.27      8.86 o
  -6   2  15        9.45        7.32      9.39 o
  -5   2  15      131.72      109.08      8.62 o
  -4   2  15        4.36        0.69      4.45 o
  -3   2  15      169.83      193.79     18.14 o
  -2   2  15      172.52      179.78      8.50 o
  -1   2  15      102.01       92.13      6.25 o
   0   2  15       32.17       18.06      4.21 o
   1   2  15        1.57        6.63      4.51 o
   2   2  15       14.96       17.14      4.62 o
   3   2  15        0.07        0.57      4.00 o
   4   2  15       33.51       27.87      5.77 o
  -9   3  15        0.71       -5.15      5.15 o
  -8   3  15        2.37       -6.11      6.11 o
  -7   3  15        1.18       -0.77      4.36 o
  -6   3  15      129.38      111.89      9.08 o
  -5   3  15        1.39        3.10      4.07 o
  -4   3  15      100.23       81.83      7.72 o
  -3   3  15        1.46        3.21      3.24 o
  -2   3  15       79.28       78.21      6.00 o
  -1   3  15      112.84      109.76      6.93 o
   0   3  15       25.67       17.29      4.47 o
   1   3  15        7.68        0.71      3.51 o
   2   3  15        4.30        3.10      3.96 o
   3   3  15        2.32        0.21      5.14 o
  -9   4  15        6.67        6.37     15.84 o
  -8   4  15        2.45        1.60      5.10 o
  -7   4  15       36.44       39.82      6.84 o
  -6   4  15        2.05        1.72      4.35 o
  -5   4  15      138.28      153.47     10.16 o
  -4   4  15       21.39       21.25      6.14 o
  -3   4  15       26.93       24.49      5.14 o
  -2   4  15      215.86      187.90      8.82 o
  -1   4  15       41.56       44.80      5.61 o
   0   4  15        9.11        6.31      3.91 o
   1   4  15        7.97        5.17      3.96 o
   2   4  15        2.75       -2.92      6.62 o
   3   4  15        0.28        2.50      5.45 o
  -8   5  15        7.82        2.48      5.22 o
  -7   5  15        0.02        6.19      5.20 o
  -6   5  15        0.54       13.32      5.97 o
  -5   5  15      202.17      213.76     14.83 o
  -4   5  15       22.11       12.11      4.06 o
  -3   5  15       13.37        8.79      3.95 o
  -2   5  15       30.64       25.34      5.49 o
  -1   5  15       22.00       40.26      5.18 o
   0   5  15      125.15      119.69      7.76 o
   1   5  15       14.92       22.40      5.85 o
   2   5  15        2.86       -4.65      6.08 o
  -8   6  15       25.47       26.77      6.83 o
  -7   6  15       11.18        7.68      5.56 o
  -6   6  15       42.82       31.29      6.52 o
  -5   6  15       77.79       60.00      7.40 o
  -4   6  15       27.08       23.45      4.67 o
  -3   6  15       32.37       32.93      4.92 o
  -2   6  15        4.51        9.91      4.10 o
  -1   6  15        0.01        3.23      6.29 o
   0   6  15        3.61       -3.57      4.50 o
   1   6  15        4.11        8.11      5.29 o
   2   6  15        1.36        8.81      6.59 o
  -8   7  15        9.50        4.34      5.34 o
  -7   7  15        0.00       -4.74      4.74 o
  -6   7  15       91.28       85.37      8.56 o
  -5   7  15        0.37        0.06      3.84 o
  -4   7  15        1.02       -4.21      4.34 o
  -3   7  15      137.61      130.11      9.61 o
  -2   7  15      105.55      107.77      8.91 o
  -1   7  15       50.84       43.85     13.51 o
   0   7  15       34.54       30.93      6.63 o
   1   7  15       13.74       27.99      7.10 o
  -7   8  15        1.26       -3.94      6.98 o
  -6   8  15       37.69       63.71     10.92 o
  -5   8  15       65.32       75.15      8.05 o
  -4   8  15        9.74        8.03      5.04 o
  -3   8  15       13.67       19.44      5.71 o
  -2   8  15        3.06        2.79      7.69 o
  -1   8  15       54.43       48.10      7.06 o
   0   8  15        2.58        2.41      5.10 o
  -6   9  15        0.02        1.19      7.10 o
  -5   9  15        5.39        0.87      5.10 o
  -4   9  15        4.09        9.43      5.01 o
  -3   9  15       14.20       12.39      5.61 o
  -2   9  15       12.16       11.60      5.26 o
  -1   9  15       15.28       26.18      6.22 o
  -5  10  15        0.39        2.17      5.19 o
  -4  10  15       20.84       19.36      8.47 o
  -3  10  15        9.27        9.65      8.98 o
  -1 -11  16        1.78        5.85      4.37 o
   0 -11  16       18.14       14.37      2.98 o
   1 -11  16       15.20       12.08      2.91 o
  -3 -10  16        6.68       10.31      6.11 o
  -2 -10  16        2.98        1.49      3.15 o
  -1 -10  16        0.03       -2.50      2.56 o
   0 -10  16       28.26       30.35      5.06 o
   1 -10  16        0.16       -2.45      2.45 o
   2 -10  16        3.97        5.93      2.90 o
  -4  -9  16        2.06        0.88      3.68 o
  -3  -9  16       11.58       22.46      5.88 o
  -2  -9  16       25.24       32.62      4.00 o
  -1  -9  16        7.96        4.86      3.35 o
   0  -9  16       36.79       34.50      4.35 o
   1  -9  16       57.00       55.78      4.40 o
   2  -9  16      118.06      135.88      6.30 o
   3  -9  16        1.15        3.12      2.90 o
  -5  -8  16       22.98       29.48      4.15 o
  -4  -8  16       29.91       37.43      4.32 o
  -3  -8  16       13.25       15.23      3.57 o
  -2  -8  16       46.99       49.98      4.82 o
  -1  -8  16        6.01        5.83      4.73 o
   0  -8  16       32.82       36.53      4.56 o
   1  -8  16       34.56       38.62      4.06 o
   2  -8  16        6.96       10.66      3.20 o
   3  -8  16        9.87        9.49      3.27 o
   4  -8  16        0.17        5.69      5.04 o
  -6  -7  16        7.16        4.41      3.57 o
  -5  -7  16       14.60        9.44      3.68 o
  -4  -7  16       39.45       33.26      4.40 o
  -3  -7  16        2.84        0.84      3.07 o
  -2  -7  16       13.21       12.05      3.72 o
  -1  -7  16        3.57        3.52      3.14 o
   0  -7  16      258.19      257.01      9.96 o
   1  -7  16        7.96        5.51      3.56 o
   2  -7  16       73.50       68.45      4.87 o
   3  -7  16        2.30        3.28      2.62 o
   4  -7  16        8.81        5.85      5.83 o
  -6  -6  16        5.10        3.79      3.65 o
  -5  -6  16        4.13        1.19      3.96 o
  -4  -6  16       12.36       16.22      3.79 o
  -3  -6  16        4.52        5.44      3.29 o
  -2  -6  16      112.89      122.80      7.07 o
  -1  -6  16      181.49      185.65      8.47 o
   0  -6  16      303.45      313.50     11.11 o
   1  -6  16       94.25       88.90      7.69 o
   2  -6  16        2.11        1.05      3.39 o
   3  -6  16       13.02        9.94      4.58 o
   4  -6  16        1.92       -1.44      3.61 o
  -7  -5  16        0.84       -2.88      3.74 o
  -6  -5  16       40.26       43.75      6.76 o
  -5  -5  16        0.09        3.38      3.51 o
  -4  -5  16       33.93       44.00      5.25 o
  -3  -5  16        8.55       13.44      3.77 o
  -2  -5  16        1.75       -1.55      3.27 o
  -1  -5  16        0.89        1.50      3.68 o
   0  -5  16        1.92       -2.34      3.17 o
   1  -5  16        0.00        1.35      3.27 o
   2  -5  16        2.69        4.72      2.96 o
   3  -5  16       41.15       35.56      4.82 o
   4  -5  16        7.28       11.99      4.22 o
  -7  -4  16       11.81       10.67      4.87 o
  -6  -4  16        0.34       -3.50      3.50 o
  -5  -4  16       30.08       29.02      4.64 o
  -4  -4  16       30.82       32.07      4.52 o
  -3  -4  16        0.00       -1.53      3.21 o
  -2  -4  16       47.08       45.16      5.17 o
  -1  -4  16      201.14      185.52      7.50 o
   0  -4  16       66.42       85.22      5.40 o
   1  -4  16       28.93       22.42      3.80 o
   2  -4  16       19.86       22.74      3.30 o
   3  -4  16       36.83       45.35      4.72 o
   4  -4  16        0.13        4.89      3.42 o
  -7  -3  16        0.51       -3.18      4.17 o
  -6  -3  16        0.15       -1.03      3.53 o
  -5  -3  16       66.16       76.83      6.30 o
  -4  -3  16       16.80       12.21      4.02 o
  -3  -3  16       18.50       12.57      3.49 o
  -2  -3  16       85.90       74.67      5.48 o
  -1  -3  16      860.53      889.62     24.59 o
   0  -3  16       68.49       74.62      5.42 o
   1  -3  16        2.03        1.85      2.67 o
   2  -3  16       12.65        9.33      4.79 o
   3  -3  16       40.89       56.59      4.93 o
   4  -3  16        2.24       -4.11      4.11 o
  -8  -2  16       15.47       17.11      6.11 o
  -7  -2  16       30.81       29.37      6.12 o
  -6  -2  16       38.75       41.52      7.84 o
  -5  -2  16       17.06       14.71      4.22 o
  -4  -2  16       28.48       23.14      4.26 o
  -3  -2  16      412.15      397.66     12.16 o
  -2  -2  16       19.66       26.64      4.13 o
  -1  -2  16      107.75       97.54      5.66 o
   0  -2  16        5.85       13.33      3.27 o
   1  -2  16       10.90       10.38      5.34 o
   2  -2  16       38.29       39.84      4.40 o
   3  -2  16       11.17       16.47      3.67 o
   4  -2  16        2.59        6.51      5.41 o
  -8  -1  16       12.15       19.68      8.17 o
  -7  -1  16        0.01       -4.11      4.11 o
  -6  -1  16       68.51       69.89      6.21 o
  -5  -1  16       96.01       97.05      6.73 o
  -4  -1  16      149.14      142.05      7.52 o
  -3  -1  16       41.18       51.94      4.79 o
  -2  -1  16      474.94      505.78     13.25 o
  -1  -1  16       36.78       51.65      5.70 o
   0  -1  16      183.97      196.34     10.18 o
   1  -1  16       22.11       34.06      4.76 o
   2  -1  16        3.73       11.69      3.43 o
   3  -1  16        2.75       -0.54      4.04 o
   4  -1  16       29.40       31.31      6.06 o
  -8   0  16        4.99       -6.44      6.50 o
  -7   0  16        0.92       -0.02      4.63 o
  -6   0  16       60.56       57.38      5.86 o
  -5   0  16       61.03       68.33      7.39 o
  -4   0  16      347.26      333.71     13.65 o
  -3   0  16      276.08      267.13      9.18 o
  -2   0  16        0.05       -0.98      2.97 o
  -1   0  16       46.24       57.91      6.56 o
   0   0  16       35.23       37.04      5.01 o
   1   0  16        8.01        6.95      3.71 o
   2   0  16       56.86       52.26      4.75 o
   3   0  16       61.90       75.23      7.14 o
   4   0  16       26.03       16.39      5.49 o
  -8   1  16       36.13       50.29     10.86 o
  -7   1  16       10.19        8.69      5.36 o
  -6   1  16       33.95       19.35     12.29 o
  -5   1  16       13.23       14.35      5.37 o
  -4   1  16      226.72      236.03     12.28 o
  -3   1  16       59.36       59.85      7.08 o
  -2   1  16       63.01       45.44      6.74 o
  -1   1  16        5.19        5.48      4.63 o
   0   1  16        7.10        2.03      4.43 o
   1   1  16       59.20       56.53      7.36 o
   2   1  16       57.28       57.26      6.51 o
   3   1  16        0.33        3.48      4.08 o
  -8   2  16        2.17        3.19      4.97 o
  -7   2  16        7.23        5.37      5.31 o
  -6   2  16       16.08       14.92      5.37 o
  -5   2  16       19.19       20.89      7.75 o
  -4   2  16        9.46        6.10      4.81 o
  -3   2  16       10.80        9.98      5.13 o
  -2   2  16        6.25       10.67      5.67 o
  -1   2  16       16.70       11.22      5.12 o
   0   2  16       33.34       28.03      5.94 o
   1   2  16        2.19        1.35      4.67 o
   2   2  16        2.86        2.52      5.07 o
   3   2  16        0.00       -0.33      4.12 o
  -8   3  16        2.77       -1.96      5.26 o
  -7   3  16        3.80        6.83      5.27 o
  -6   3  16       12.41        6.57      8.14 o
  -5   3  16       33.28       22.04      5.86 o
  -4   3  16       18.96       17.18      5.46 o
  -3   3  16       48.16       27.95      6.07 o
  -2   3  16       42.99       34.43      6.26 o
  -1   3  16       48.51       57.49      7.19 o
   0   3  16       16.04       16.23      5.64 o
   1   3  16       19.91       14.42      5.52 o
   2   3  16       13.91       15.69      6.19 o
   3   3  16        0.63        1.10      5.57 o
  -8   4  16        0.53        0.95      5.51 o
  -7   4  16       14.03       14.17      6.03 o
  -6   4  16        0.17        0.58      4.89 o
  -5   4  16       49.59       42.19      9.99 o
  -4   4  16       17.56       16.92      5.73 o
  -3   4  16       58.65       41.29      6.56 o
  -2   4  16        2.35        2.12      4.56 o
  -1   4  16       40.23       46.73      6.89 o
   0   4  16        9.64       19.32      5.87 o
   1   4  16       13.21       11.00      5.56 o
   2   4  16        1.48       -3.58      7.10 o
  -8   5  16       18.99       20.20      6.88 o
  -7   5  16       40.66       45.75      8.53 o
  -6   5  16       69.62       97.67      9.19 o
  -5   5  16       21.57       25.46      6.24 o
  -4   5  16       18.68       32.81      6.39 o
  -3   5  16       37.32       23.74      5.98 o
  -2   5  16        9.56        1.35      5.10 o
  -1   5  16        8.78       11.56      5.53 o
   0   5  16        0.94       -2.98      6.50 o
   1   5  16       86.20       96.04     12.89 o
   2   5  16       13.47       10.26      7.75 o
  -7   6  16       10.80        5.18      5.75 o
  -6   6  16       16.96       15.76      6.15 o
  -5   6  16        1.16       -1.59      4.41 o
  -4   6  16       43.54       39.79      6.75 o
  -3   6  16       19.08       29.73      6.41 o
  -2   6  16        0.02       -1.78      4.46 o
  -1   6  16       72.78       83.23      8.57 o
   0   6  16       23.08       17.25      6.11 o
   1   6  16        2.16        7.99      7.93 o
  -7   7  16        0.64        6.36      5.86 o
  -6   7  16       14.56        6.20      7.99 o
  -5   7  16        4.00       -3.82      6.74 o
  -4   7  16        0.37       -2.15      6.56 o
  -3   7  16       10.02        5.72      5.21 o
  -2   7  16       33.48       41.66      7.02 o
  -1   7  16        3.02        2.58      5.10 o
   0   7  16       11.50       14.12      6.03 o
  -6   8  16       62.10       56.25     11.69 o
  -5   8  16       61.12       80.29     11.99 o
  -4   8  16       12.33       20.58      8.71 o
  -3   8  16        1.71       -0.90      4.86 o
  -2   8  16        4.74        8.58     15.96 o
  -1   8  16        8.62       11.32      5.56 o
  -5   9  16        9.98       15.33      8.89 o
  -4   9  16        2.93        5.33      5.27 o
  -3   9  16        1.55        1.81      5.17 o
  -1 -10  17       34.29       38.67      4.78 o
   0 -10  17        0.03        4.77      3.23 o
   1 -10  17        0.01       -0.36      4.83 o
  -3  -9  17        1.38        4.23      3.11 o
  -2  -9  17        3.66       -0.95      2.92 o
  -1  -9  17        1.08        4.30      3.21 o
   0  -9  17       19.33       18.30      4.02 o
   1  -9  17       14.05       17.75      4.22 o
   2  -9  17        0.71        2.19      2.98 o
  -4  -8  17        2.85        5.26      3.81 o
  -3  -8  17        5.57        6.42      5.17 o
  -2  -8  17        9.63       15.40      3.96 o
  -1  -8  17        8.86       12.36      3.68 o
   0  -8  17       11.13        7.40      3.44 o
   1  -8  17       98.21      104.98      6.86 o
   2  -8  17        3.64        3.56      2.97 o
  -5  -7  17        0.49       -1.29      3.23 o
  -4  -7  17       43.42       57.64      5.42 o
  -3  -7  17        7.50        6.72      3.58 o
  -2  -7  17       78.10       93.14     10.73 o
  -1  -7  17       80.59      112.17      6.99 o
   0  -7  17      101.22      111.58      7.04 o
   1  -7  17        1.11        1.36      3.83 o
   2  -7  17        2.27        6.66      3.16 o
   3  -7  17        0.00        2.65      3.71 o
  -5  -6  17        6.14       -0.18      4.39 o
  -4  -6  17       33.52       32.18      5.05 o
  -3  -6  17        0.29        4.23      3.53 o
  -2  -6  17      169.66      180.95     10.01 o
  -1  -6  17       14.42       13.02      3.97 o
   0  -6  17      159.20      186.55      8.80 o
   1  -6  17       25.99       21.77      4.51 o
   2  -6  17       54.56       66.80      5.98 o
   3  -6  17        0.14        2.23      3.71 o
  -6  -5  17        6.71        5.92      4.09 o
  -5  -5  17        7.23        0.55      3.73 o
  -4  -5  17       29.20       25.26      4.47 o
  -3  -5  17        4.24       -0.47      3.41 o
  -2  -5  17       52.26       59.13      8.57 o
  -1  -5  17      224.39      250.04     10.14 o
   0  -5  17        1.64        1.76      3.48 o
   1  -5  17        0.86        6.10      3.58 o
   2  -5  17        3.28        3.07      4.34 o
   3  -5  17       25.16       33.13      5.17 o
  -6  -4  17       24.61       23.19      5.00 o
  -5  -4  17        2.37        0.83      3.72 o
  -4  -4  17       14.18       22.77      4.51 o
  -3  -4  17       90.19       78.52      6.32 o
  -2  -4  17        1.66        0.85      3.45 o
  -1  -4  17        2.20        4.03      3.44 o
   0  -4  17       51.24       48.76      5.32 o
   1  -4  17       15.13       15.32      4.16 o
   2  -4  17        4.20        0.88      3.24 o
   3  -4  17        5.28        5.28      4.01 o
  -7  -3  17        1.05        4.03      4.62 o
  -6  -3  17        4.75       -1.70      3.98 o
  -5  -3  17        9.68       11.23      6.09 o
  -4  -3  17        0.03       -0.56      3.63 o
  -3  -3  17        3.09        3.54      3.68 o
  -2  -3  17      133.84      139.70      6.80 o
  -1  -3  17       69.16       73.94      5.32 o
   0  -3  17       15.61       12.08      3.50 o
   1  -3  17       46.17       58.93      5.90 o
   2  -3  17       41.86       32.15      4.33 o
   3  -3  17        0.31        0.72      3.80 o
  -7  -2  17        0.03        0.30      4.62 o
  -6  -2  17        4.84        5.36      4.73 o
  -5  -2  17        2.20        7.66      4.06 o
  -4  -2  17       62.44       68.03      5.37 o
  -3  -2  17        3.67        1.83      3.99 o
  -2  -2  17       22.24       15.55      4.20 o
  -1  -2  17      186.26      236.43      8.86 o
   0  -2  17        2.54       11.96      4.23 o
   1  -2  17       10.12        8.32      4.06 o
   2  -2  17        0.85        1.68      3.25 o
   3  -2  17       21.70       15.66      5.80 o
  -7  -1  17        0.05       -2.80      6.68 o
  -6  -1  17        2.61        4.14      5.01 o
  -5  -1  17       21.41       24.10      4.70 o
  -4  -1  17       19.40       23.83      4.09 o
  -3  -1  17       25.84       35.87      4.50 o
  -2  -1  17       18.06       21.05      3.96 o
  -1  -1  17        5.36       -0.98      3.65 o
   0  -1  17       44.35       45.55      5.51 o
   1  -1  17       43.79       36.23      5.47 o
   2  -1  17        0.03        6.75      3.80 o
   3  -1  17        1.41       -2.26      4.34 o
  -7   0  17        0.50       -1.61      6.86 o
  -6   0  17       10.46        9.36      5.65 o
  -5   0  17       63.17       82.83      8.44 o
  -4   0  17       66.03       65.49      7.90 o
  -3   0  17        1.63        0.43      4.92 o
  -2   0  17       12.44       13.55      4.52 o
  -1   0  17       99.52       90.59      6.83 o
   0   0  17        0.01       -3.46      3.46 o
   1   0  17       15.52        8.99      4.33 o
   2   0  17        7.69       11.70      6.07 o
   3   0  17        3.29       -1.71      4.80 o
  -7   1  17        0.73       -1.47      4.84 o
  -6   1  17       30.65       27.48      6.89 o
  -5   1  17       78.48       70.30      8.22 o
  -4   1  17      269.21      273.45     14.00 o
  -3   1  17      131.17      118.63      9.61 o
  -2   1  17        1.75       18.48      5.47 o
  -1   1  17       16.55       48.19      9.07 o
   0   1  17       10.62       27.81      6.26 o
   1   1  17        3.49        2.87      6.47 o
   2   1  17        6.27       -0.66      5.33 o
  -7   2  17        2.02       -0.26      5.25 o
  -6   2  17        5.21       12.04      5.65 o
  -5   2  17        2.63       -2.33      4.51 o
  -4   2  17        0.23       -2.06      4.53 o
  -3   2  17        0.02        4.03      4.53 o
  -2   2  17       29.03       16.36      7.10 o
  -1   2  17       17.31        8.51      5.48 o
   0   2  17        2.70        8.16      5.33 o
   1   2  17        3.24       -2.05      4.82 o
   2   2  17        2.34        7.83      5.78 o
  -7   3  17       49.10       66.43     20.34 o
  -6   3  17        3.19       14.32     10.89 o
  -5   3  17       16.79        6.40      6.74 o
  -4   3  17        0.57       -2.94      5.07 o
  -3   3  17       16.86       12.03      5.43 o
  -2   3  17       34.20       38.67      6.98 o
  -1   3  17       14.97        9.64      5.46 o
   0   3  17       55.61       55.71      7.51 o
   1   3  17        5.08       10.56      5.79 o
   2   3  17        0.21       -6.98      6.98 o
  -7   4  17        1.39        1.25      7.81 o
  -6   4  17        3.99        7.52      5.35 o
  -5   4  17        0.51        3.83      5.27 o
  -4   4  17        1.41        2.60      4.85 o
  -3   4  17        0.36       -3.10      4.64 o
  -2   4  17        9.44       12.62      5.69 o
  -1   4  17        8.49        6.25      5.23 o
   0   4  17       20.46       23.62     10.38 o
   1   4  17        1.79        4.12      8.05 o
  -7   5  17        2.02        1.75      6.02 o
  -6   5  17        2.70       -2.01      5.26 o
  -5   5  17       16.65       19.32      9.78 o
  -4   5  17        0.01        5.11      6.59 o
  -3   5  17        3.95        3.40      4.84 o
  -2   5  17        2.17        2.03      5.21 o
  -1   5  17       13.10       12.88      8.17 o
   0   5  17        4.67       10.50      8.35 o
  -6   6  17        3.75       13.34      6.24 o
  -5   6  17       48.45       60.14      8.20 o
  -4   6  17        0.29        9.20      5.57 o
  -3   6  17       24.63       27.68      9.19 o
  -2   6  17        0.39       -6.26      6.26 o
  -1   6  17      125.54      170.98     16.47 o
   0   6  17      183.31      214.42     18.91 o
  -6   7  17        4.20        1.31      7.75 o
  -5   7  17        0.48        2.51      7.10 o
  -4   7  17        0.00       -1.07      7.46 o
  -3   7  17       21.85       22.61      9.42 o
  -2   7  17       11.54        9.84      8.47 o
  -3  -8  18        8.67       12.66      4.41 o
  -2  -8  18        1.13        2.54      3.96 o
  -1  -8  18        4.18        2.50      3.67 o
   0  -8  18        3.04       -0.49      3.57 o
   1  -8  18        7.99        9.39      4.00 o
  -4  -7  18       10.62       14.75      4.28 o
  -3  -7  18       54.97       50.46      5.38 o
  -2  -7  18        0.47        3.47      3.60 o
  -1  -7  18       46.07       42.85      5.37 o
   0  -7  18        5.23        4.46      3.76 o
   1  -7  18        9.16       13.10      4.19 o
  -4  -6  18        0.03        1.67      3.59 o
  -3  -6  18       99.49      115.51      7.43 o
  -2  -6  18        0.40        0.08      3.44 o
  -1  -6  18       39.76       38.66      6.06 o
   0  -6  18        1.03        0.16      3.54 o
   1  -6  18       51.14       47.87      5.57 o
   2  -6  18       25.84       45.31      6.89 o
  -5  -5  18        1.36        0.61      4.10 o
  -4  -5  18        8.69        9.73      4.21 o
  -3  -5  18      113.03      106.25      7.27 o
  -2  -5  18        0.08        6.66      4.01 o
  -1  -5  18       78.45       69.86      6.16 o
   0  -5  18       43.70       53.06      5.77 o
   1  -5  18        1.28        1.69      3.79 o
   2  -5  18        0.33        0.55      4.49 o
  -6  -4  18        0.50       -4.33      4.33 o
  -5  -4  18       18.65       17.77      4.84 o
  -4  -4  18        7.88       10.21      4.32 o
  -3  -4  18       20.84       24.71      5.05 o
  -2  -4  18       82.21       83.09     13.55 o
  -1  -4  18       31.57       25.34      4.65 o
   0  -4  18       56.03       57.03      5.76 o
   1  -4  18      157.06      162.67     10.55 o
   2  -4  18        1.29        6.22      7.61 o
  -6  -3  18        0.23        0.81      5.25 o
  -5  -3  18        4.57       -1.69      4.01 o
  -4  -3  18        5.31        6.95      4.01 o
  -3  -3  18        0.09       -3.34      3.34 o
  -2  -3  18        5.97        4.50      3.86 o
  -1  -3  18       18.14       14.22      4.19 o
   0  -3  18        2.68        5.73      4.11 o
   1  -3  18       19.03       23.03      5.18 o
   2  -3  18      117.76      145.04      8.69 o
  -6  -2  18      141.58      139.60     14.38 o
  -5  -2  18       73.57       67.76      7.82 o
  -4  -2  18        4.64       -0.63      3.55 o
  -3  -2  18       27.15       12.85      3.82 o
  -2  -2  18       11.48       12.62      4.61 o
  -1  -2  18        0.00        1.87      4.19 o
   0  -2  18      148.73      180.57      9.48 o
   1  -2  18       38.02       44.05      5.66 o
   2  -2  18       14.85       23.50      4.82 o
  -6  -1  18      270.53      316.23     21.90 o
  -5  -1  18       81.26       84.95     12.29 o
  -4  -1  18       46.43       39.82      6.97 o
  -3  -1  18       23.89       23.01      5.22 o
  -2  -1  18       54.21       62.37      6.49 o
  -1  -1  18       60.92       55.55      6.32 o
   0  -1  18       22.13       25.87      5.10 o
   1  -1  18       10.87       10.49      4.47 o
   2  -1  18        5.88        8.56      5.73 o
  -7   0  18        2.40       -5.97      6.86 o
  -6   0  18       29.78       35.55      9.90 o
  -5   0  18       56.46       57.63      7.88 o
  -4   0  18       94.80       98.24      9.21 o
  -3   0  18       82.84       78.08      8.48 o
  -2   0  18        6.80       11.85      5.46 o
  -1   0  18       35.29       51.02      7.06 o
   0   0  18        6.87        8.57      4.43 o
   1   0  18        0.81       -3.96      3.96 o
   2   0  18        1.46        0.33      5.60 o
  -7   1  18       38.15       35.85     10.20 o
  -6   1  18       10.63        3.21      5.64 o
  -5   1  18       22.44       16.85      7.07 o
  -4   1  18        0.03       -5.49      6.47 o
  -3   1  18      144.55      167.75     11.39 o
  -2   1  18        0.51        0.67      4.97 o
  -1   1  18        9.91       15.23      8.23 o
   0   1  18       55.19       60.95     10.47 o
   1   1  18        4.61        4.67      5.53 o
  -7   2  18        2.31       11.79      6.22 o
  -6   2  18        8.16       12.32      6.17 o
  -5   2  18        9.61        5.12      5.48 o
  -4   2  18       20.64       26.82      7.10 o
  -3   2  18        5.50        8.32      5.21 o
  -2   2  18       71.32       58.11      7.96 o
  -1   2  18       11.26        9.20      5.66 o
   0   2  18        0.73       -0.92      6.95 o
   1   2  18        0.37       -1.78      5.27 o
  -6   3  18        0.48        5.77      5.71 o
  -5   3  18        1.38       -0.70      4.79 o
  -4   3  18       44.10       29.11      6.71 o
  -3   3  18       20.48       11.99      5.86 o
  -2   3  18        0.20        8.25      5.84 o
  -1   3  18        2.67        5.07      5.57 o
   0   3  18       10.49       17.53      9.48 o
  -6   4  18       69.89       95.45     12.44 o
  -5   4  18       10.89        1.80      5.23 o
  -4   4  18        6.98        8.73      5.63 o
  -3   4  18       12.92        5.08      5.30 o
  -2   4  18        0.24       -3.65      5.14 o
  -1   4  18       20.98       31.03      7.33 o
   0   4  18        6.48        6.08      8.83 o
  -5   5  18        2.52        1.24      5.46 o
  -4   5  18       13.32       19.55      6.37 o
  -3   5  18        1.04       -3.69      5.14 o
  -2   5  18       20.02       14.85      9.13 o
  -1   5  18       18.00       11.27      8.89 o
  -4   6  18       20.97       35.91     10.44 o
  -3   6  18        0.04       15.33      8.71 o
  -3  -6  19        4.04        4.74      4.03 o
  -2  -6  19       22.12       18.70      4.78 o
  -1  -6  19       82.34       89.10      7.14 o
   0  -6  19       16.39       15.97      4.78 o
  -4  -5  19       12.46       18.21      6.73 o
  -3  -5  19       71.97       71.32      6.68 o
  -2  -5  19        0.12        2.61      3.96 o
  -1  -5  19       11.36       12.34      4.53 o
   0  -5  19       17.21       31.33      6.45 o
  -4  -4  19       16.03       12.57      4.71 o
  -3  -4  19        0.10       -2.17      3.73 o
  -2  -4  19        2.16       -0.17      3.78 o
  -1  -4  19        5.27       -0.55      4.58 o
   0  -4  19        0.94       -0.62      4.89 o
   1  -4  19       44.40       54.83      7.51 o
  -5  -3  19       19.04       26.94      6.82 o
  -4  -3  19       49.58       67.12      6.76 o
  -3  -3  19       10.87       11.19      5.76 o
  -2  -3  19        1.45        4.00      5.06 o
  -1  -3  19       10.09       13.49      5.86 o
   0  -3  19        3.72        3.33      5.28 o
   1  -3  19       44.93       64.71      9.22 o
  -5  -2  19       40.14       45.40     10.32 o
  -4  -2  19        0.29       -2.25      5.25 o
  -3  -2  19       38.75       35.91     16.94 o
  -2  -2  19        8.99        4.21      5.42 o
  -1  -2  19       46.07       63.29      8.55 o
   0  -2  19       16.73       24.03      5.49 o
   1  -2  19        1.78        4.15      4.71 o
  -5  -1  19       10.65       15.69      8.35 o
  -4  -1  19        5.02       -1.61      6.74 o
  -3  -1  19        5.91        0.03      4.29 o
  -2  -1  19        0.16        0.15      4.52 o
  -1  -1  19        5.68        6.61      4.71 o
   0  -1  19        0.68       -0.14      4.28 o
   1  -1  19        6.03        1.72      5.95 o
  -5   0  19        1.20        3.23      5.56 o
  -4   0  19        4.66        1.38      8.74 o
  -3   0  19        3.33       13.81      6.15 o
  -2   0  19       78.21       91.06      9.51 o
  -1   0  19       10.57        3.63     13.21 o
   0   0  19        1.04        2.91      5.71 o
  -5   1  19        0.02       -1.18      5.44 o
  -4   1  19       24.08       19.34      6.54 o
  -3   1  19       68.58       62.77      8.36 o
  -2   1  19       12.83        9.34      5.91 o
  -1   1  19        3.54        4.20      5.42 o
   0   1  19        0.15        1.64      6.29 o
  -5   2  19        0.12        3.79      5.52 o
  -4   2  19        6.30       15.83      8.29 o
  -3   2  19       11.55       21.75      6.74 o
  -2   2  19        0.37        6.53      6.01 o
  -1   2  19        0.78        0.19      5.58 o
  -5   3  19       12.68       18.54      6.80 o
  -4   3  19        2.66       12.28      6.22 o
  -3   3  19       20.83        8.67      5.91 o
  -2   3  19        4.17        1.40      6.35 o
  -4   4  19       11.30       23.12     12.80 o
  -3   4  19        0.38       -1.22      5.48 o
  -3  -2  20        2.92        1.73      7.28 o
  -2  -2  20        0.53       -4.29      6.74 o
  -3  -1  20        8.54        5.49      7.69 o
  -2  -1  20        9.96        7.00      6.02 o
  -3   0  20        0.46        3.24      7.34 o
 
